# Supplementary material for: 8-(Diphenyl­phosphan­yl)quinoline
Source: Acta Crystallogr Sect E Struct Rep Online. 2010 Oct 20;66(Pt 11):o2847. doi: 10.1107/S1600536810040237 (PMC3009265; doi:10.1107/S1600536810040237)
Supplement: Supplementary file 1 [file e-66-o2847-sup1.cif]

##############################################################################
###                                                                        ###
###        Electronic paper (Acta Crystallographica Section E)             ###
###                                                                        ###
##############################################################################
#                                                                            #
# This CIF contains the data in a paper accepted for publication in Acta     #
# Crystallographica Section E. It conforms to the requirements of Notes      #
# for Authors for Section E, and has been peer reviewed under the auspices   #
# of the IUCr Commission on Journals.                                        #
#                                                                            #
# Full details of the Crystallographic Information File format               #
# are given in the paper "The Crystallographic Information File (CIF):       #
# a New Standard Archive File for Crystallography" by S. R. Hall, F. H.      #
# Allen and I. D. Brown [Acta Cryst. (1991), A47, 655-685].                  #
#                                                                            #
# The current version of the core CIF dictionary is obtainable from          #
# ftp://ftp.iucr.org/pub/cif_core.dic. The current version number is 2.4.    #
#                                                                            #
# Software is freely available for graphical display of the structure(s) in  #
# this CIF.  For information consult the CIF home page http://www.iucr.org/  #
# cif/home.html                                                              #
#                                                                            #
# This file may be used for bona fide research purposes within the           #
# scientific community so long as proper attribution is given to the journal # 
# article from which it was obtained.                                        #
#                                                                            #
##############################################################################
                                             
data_I
_audit_creation_method     SHELXL-97
_chemical_name_systematic
;
8-(Diphenylphosphanyl)quinoline
;
_chemical_name_common     ?
_chemical_formula_moiety     'C21 H16 N P'
_chemical_formula_sum     'C21 H16 N P'
_chemical_formula_iupac     'C21 H16 N P'
_chemical_formula_weight     313.32
_chemical_melting_point     ?
_symmetry_cell_setting     monoclinic
_symmetry_space_group_name_H-M     'P 21/c'
_symmetry_space_group_name_hall     '-P 2ybc'
loop_
    _symmetry_equiv_pos_as_xyz
    'x, y, z'
    '-x, y+1/2, -z+1/2'
    '-x, -y, -z'
    'x, -y-1/2, z-1/2'
_cell_length_a     10.7804(2)
_cell_length_b     16.6905(3)
_cell_length_c     9.7753(2)
_cell_angle_alpha     90
_cell_angle_beta     112.6510(10)
_cell_angle_gamma     90
_cell_volume     1623.21(5)
_cell_formula_units_Z     4
_cell_measurement_reflns_used     9934
_cell_measurement_theta_min     4.44
_cell_measurement_theta_max     72.27
_cell_measurement_temperature     150
_exptl_crystal_description     'block'
_exptl_crystal_colour     'Colourless'
_exptl_crystal_size_max     0.20
_exptl_crystal_size_mid     0.18
_exptl_crystal_size_min     0.12
_exptl_crystal_density_diffrn     1.282
_exptl_crystal_density_meas     ?
_exptl_crystal_density_method     'not measured'
_exptl_crystal_F_000     656
_exptl_absorpt_coefficient_mu     1.467
_exptl_absorpt_correction_Type     multi-scan
_exptl_absorpt_process_details     '(SADABS; Sheldrick, 1996)'
_exptl_absorpt_correction_T_min     0.6575
_exptl_absorpt_correction_T_max     0.8386
_exptl_special_details
;
X-ray crystallographic data for I were collected from a single-crystal sample,
which was mounted on a loop fiber. Data were collected using a Bruker Platform
diffractometer, equipped with a Bruker <i>SMART</i> 4 K Charged-Coupled Device
(CCD) Area Detector using the program <i>APEX2</i> and a Nonius FR591 rotating
anode equiped with a Montel 200 optics The crystal-to-detector distance was
5.0 cm, and the data collection was carried out in 512 <i>x</i> 512 pixel
mode. The initial unit-cell parameters were determined by a least-squares fit
of the angular setting of strong reflections, collected by a 10.0 degree scan
in 33 frames over four different parts of the reciprocal space (132 frames
total). One complete sphere of data was collected, to better than 0.80\%A
resolution.
;
_diffrn_ambient_temperature     150
_diffrn_radiation_type     CuK\a
_diffrn_radiation_wavelength     1.54178
_diffrn_radiation_source     'Rotating Anode'
_diffrn_radiation_monochromator     'Helios optics'
_diffrn_measurement_device_type     'Bruker APEXII'
_diffrn_measurement_method     '\w'
_diffrn_detector_area_resol_mean     5.5
_diffrn_reflns_number     20905
_diffrn_reflns_av_R_equivalents     0.028
_diffrn_reflns_av_sigmaI/netI     0.0127
_diffrn_reflns_theta_min     4.44
_diffrn_reflns_theta_max     72.44
_diffrn_reflns_theta_full     72.44
_diffrn_measured_fraction_theta_max     0.988
_diffrn_measured_fraction_theta_full     0.988
_diffrn_reflns_limit_h_min     -13
_diffrn_reflns_limit_h_max     13
_diffrn_reflns_limit_k_min     -20
_diffrn_reflns_limit_k_max     20
_diffrn_reflns_limit_l_min     -12
_diffrn_reflns_limit_l_max     12
_refine_special_details
;
Refinement of <i>F</i>^2^ against ALL reflections. The weighted <i>R</i>-factor
<i>wR</i> and goodness of fit <i>S</i> are based on <i>F</i>^2^, conventional
<i>R</i>-factors <i>R</i> are based on <i>F</i>, with <i>F</i> set to zero for
negative <i>F</i>^2^. The threshold expression of <i>F</i>^2^ >
\s(<i>F</i>^2^) is used only for calculating <i>R</i>-factors(gt) <i>etc</i>.
and is not relevant to the choice of reflections for refinement.
<i>R</i>-factors based on <i>F</i>^2^ are statistically about twice as large
as those based on <i>F</i>, and <i>R</i>- factors based on ALL data will be
even larger.
;
_reflns_number_total     3170
_reflns_number_gt     3067
_reflns_threshold_expression     I>2\s(I)
_refine_ls_structure_factor_coef     Fsqd
_refine_ls_matrix_type     full
_refine_ls_R_factor_all     0.0411
_refine_ls_R_factor_gt     0.0405
_refine_ls_wR_factor_gt     0.1053
_refine_ls_wR_factor_ref     0.1059
_refine_ls_goodness_of_fit_ref     1.066
_refine_ls_restrained_S_all     1.066
_refine_ls_number_reflns     3170
_refine_ls_number_parameters     209
_refine_ls_number_restraints     0
_refine_ls_hydrogen_treatment     constr
_refine_ls_weighting_scheme     calc
_refine_ls_weighting_details
         'calc w=1/[\s^2^(Fo^2^)+(0.0691P)^2^+0.4334P] where P=(Fo^2^+2Fc^2^)/3'
_atom_sites_solution_hydrogens     geom
_atom_sites_solution_primary     direct
_atom_sites_solution_secondary     difmap
_refine_ls_shift/su_max     0.001
_refine_ls_shift/su_mean     0.000
_refine_diff_density_max     0.276
_refine_diff_density_min     -0.341
_refine_ls_extinction_method     'SHELXTL (Sheldrick, 2008)'
_refine_ls_extinction_coef     0.0148(8)
_refine_ls_extinction_expression
                                  'Fc^*^=kFc[1+0.001xFc^2^\l^3^/sin(2\q)]^-1/4^'
loop_
    _atom_type_symbol
    _atom_type_description
    _atom_type_scat_dispersion_real
    _atom_type_scat_dispersion_imag
    _atom_type_scat_source
    'C' 'C' 0.0181 0.0091
                         'International Tables Vol C Tables 4.2.6.8 and 6.1.1.4'
    'H' 'H' 0.0000 0.0000
                         'International Tables Vol C Tables 4.2.6.8 and 6.1.1.4'
    'N' 'N' 0.0311 0.0180
                         'International Tables Vol C Tables 4.2.6.8 and 6.1.1.4'
    'P' 'P' 0.2955 0.4335
                         'International Tables Vol C Tables 4.2.6.8 and 6.1.1.4'
_computing_data_collection     'APEX2 (Bruker 2007)'
_computing_cell_refinement     'SAINT (Bruker 2007)'
_computing_data_reduction     'SAINT (Bruker 2007)'
_computing_structure_solution     'SHELXTL (Sheldrick, 2008)'
_computing_structure_refinement     'SHELXTL (Sheldrick, 2008)'
_computing_molecular_graphics     'SHELXTL (Sheldrick, 2008)'
_computing_publication_material     'UdMX (Maris, 2004)'
loop_
    _atom_site_type_symbol
    _atom_site_label
    _atom_site_fract_x
    _atom_site_fract_y
    _atom_site_fract_z
    _atom_site_U_iso_or_equiv
    _atom_site_adp_type
    _atom_site_calc_flag
    _atom_site_refinement_flags
    _atom_site_occupancy
    _atom_site_disorder_assembly
    _atom_site_disorder_group
    P P1 0.85952(3) 1.005358(18) 0.64679(3) 0.02256(14) Uani d . 1 . .
    N N1 0.93166(11) 0.84034(6) 0.73402(12) 0.0271(3) Uani d . 1 . .
    C C1 0.97809(14) 0.76959(8) 0.79118(16) 0.0314(3) Uani d . 1 . .
    H H1 1.0426 0.7678 0.8901 0.038 Uiso calc R 1 . .
    C C2 0.93792(15) 0.69649(8) 0.71462(17) 0.0352(3) Uani d . 1 . .
    H H2 0.9740 0.6472 0.7619 0.042 Uiso calc R 1 . .
    C C3 0.84690(14) 0.69733(8) 0.57230(17) 0.0337(3) Uani d . 1 . .
    H H3 0.8207 0.6488 0.5181 0.040 Uiso calc R 1 . .
    C C4 0.79150(13) 0.77131(7) 0.50553(15) 0.0270(3) Uani d . 1 . .
    C C5 0.69380(14) 0.77770(8) 0.35912(16) 0.0319(3) Uani d . 1 . .
    H H5 0.6625 0.7309 0.3007 0.038 Uiso calc R 1 . .
    C C6 0.64444(14) 0.85111(8) 0.30167(15) 0.0320(3) Uani d . 1 . .
    H H6 0.5788 0.8549 0.2035 0.038 Uiso calc R 1 . .
    C C7 0.69018(13) 0.92151(8) 0.38711(14) 0.0276(3) Uani d . 1 . .
    H H7 0.6544 0.9720 0.3455 0.033 Uiso calc R 1 . .
    C C8 0.78570(12) 0.91807(7) 0.52963(13) 0.0229(3) Uani d . 1 . .
    C C9 0.83787(12) 0.84184(7) 0.59135(14) 0.0238(3) Uani d . 1 . .
    C C10 0.76718(12) 1.08881(7) 0.52806(13) 0.0236(3) Uani d . 1 . .
    C C11 0.66326(13) 1.13098(8) 0.54748(14) 0.0282(3) Uani d . 1 . .
    H H11 0.6300 1.1134 0.6193 0.034 Uiso calc R 1 . .
    C C12 0.60791(15) 1.19864(8) 0.46244(16) 0.0337(3) Uani d . 1 . .
    H H12 0.5381 1.2273 0.4775 0.040 Uiso calc R 1 . .
    C C13 0.65439(15) 1.22434(9) 0.35592(16) 0.0343(3) Uani d . 1 . .
    H H13 0.6172 1.2708 0.2988 0.041 Uiso calc R 1 . .
    C C14 0.75532(14) 1.18199(9) 0.33304(16) 0.0345(3) Uani d . 1 . .
    H H14 0.7853 1.1985 0.2580 0.041 Uiso calc R 1 . .
    C C15 0.81267(13) 1.11546(8) 0.41960(15) 0.0298(3) Uani d . 1 . .
    H H15 0.8836 1.0877 0.4051 0.036 Uiso calc R 1 . .
    C C16 0.77946(14) 1.00053(7) 0.78177(15) 0.0243(3) Uani d . 1 . .
    C C17 0.66076(13) 0.95868(7) 0.75734(15) 0.0275(3) Uani d . 1 . .
    H H17 0.6172 0.9308 0.6666 0.033 Uiso calc R 1 . .
    C C18 0.60580(14) 0.95742(8) 0.86437(16) 0.0326(3) Uani d . 1 . .
    H H18 0.5249 0.9288 0.8467 0.039 Uiso calc R 1 . .
    C C19 0.66880(17) 0.99806(8) 0.99754(17) 0.0361(4) Uani d . 1 . .
    H H19 0.6311 0.9971 1.0708 0.043 Uiso calc R 1 . .
    C C20 0.78696(15) 1.04008(9) 1.02311(15) 0.0367(3) Uani d . 1 . .
    H H20 0.8300 1.0680 1.1138 0.044 Uiso calc R 1 . .
    C C21 0.84206(14) 1.04117(8) 0.91598(15) 0.0308(3) Uani d . 1 . .
    H H21 0.9230 1.0698 0.9341 0.037 Uiso calc R 1 . .
loop_
    _atom_site_aniso_label
    _atom_site_aniso_U_11
    _atom_site_aniso_U_22
    _atom_site_aniso_U_33
    _atom_site_aniso_U_12
    _atom_site_aniso_U_13
    _atom_site_aniso_U_23
    P1 0.0238(2) 0.0191(2) 0.0238(2) -0.00020(10) 0.00809(15) -0.00011(10)
    N1 0.0270(5) 0.0253(5) 0.0283(6) 0.0019(4) 0.0100(4) 0.0023(4)
    C1 0.0292(7) 0.0299(7) 0.0345(7) 0.0042(5) 0.0115(6) 0.0063(5)
    C2 0.0342(7) 0.0243(6) 0.0477(8) 0.0069(5) 0.0166(6) 0.0085(6)
    C3 0.0358(7) 0.0210(6) 0.0470(8) -0.0002(5) 0.0190(6) -0.0024(6)
    C4 0.0284(6) 0.0223(6) 0.0335(7) -0.0013(5) 0.0155(5) -0.0014(5)
    C5 0.0360(7) 0.0257(6) 0.0338(7) -0.0057(5) 0.0131(6) -0.0084(5)
    C6 0.0338(7) 0.0320(7) 0.0254(6) -0.0043(5) 0.0062(5) -0.0024(5)
    C7 0.0300(6) 0.0237(6) 0.0271(6) -0.0001(5) 0.0089(5) 0.0016(5)
    C8 0.0248(6) 0.0206(6) 0.0246(6) -0.0006(4) 0.0109(5) -0.0008(4)
    C9 0.0241(6) 0.0227(6) 0.0270(6) -0.0006(4) 0.0124(5) -0.0003(5)
    C10 0.0256(6) 0.0189(6) 0.0244(6) -0.0023(4) 0.0075(5) -0.0023(4)
    C11 0.0333(7) 0.0252(6) 0.0281(6) 0.0022(5) 0.0140(5) 0.0010(5)
    C12 0.0372(7) 0.0302(7) 0.0343(7) 0.0101(6) 0.0145(6) 0.0033(6)
    C13 0.0385(8) 0.0273(7) 0.0346(7) 0.0051(5) 0.0112(6) 0.0090(5)
    C14 0.0365(7) 0.0352(7) 0.0340(7) 0.0004(6) 0.0161(6) 0.0089(6)
    C15 0.0293(6) 0.0296(7) 0.0328(7) 0.0019(5) 0.0144(5) 0.0026(5)
    C16 0.0282(7) 0.0208(6) 0.0227(6) 0.0037(4) 0.0084(5) 0.0027(4)
    C17 0.0289(6) 0.0245(6) 0.0278(6) 0.0005(5) 0.0096(5) 0.0006(5)
    C18 0.0316(7) 0.0311(7) 0.0380(7) 0.0044(5) 0.0165(6) 0.0056(6)
    C19 0.0431(9) 0.0401(8) 0.0306(8) 0.0128(6) 0.0203(7) 0.0070(5)
    C20 0.0435(8) 0.0387(8) 0.0256(7) 0.0072(6) 0.0106(6) -0.0044(6)
    C21 0.0319(7) 0.0287(7) 0.0285(7) 0.0004(5) 0.0079(5) -0.0030(5)
_geom_special_details
;
All e.s.d.'s (except the e.s.d. in the dihedral angle between two l.s. planes)
are estimated using the full covariance matrix. The cell e.s.d.'s are taken
into account individually in the estimation of e.s.d.'s in distances, angles
and torsion angles; correlations between e.s.d.'s in cell parameters are only
used when they are defined by crystal symmetry. An approximate (isotropic)
treatment of cell e.s.d.'s is used for estimating e.s.d.'s involving l.s.
planes.
;
loop_
    _geom_bond_atom_site_label_1
    _geom_bond_atom_site_label_2
    _geom_bond_site_symmetry_1
    _geom_bond_site_symmetry_2
    _geom_bond_distance
    _geom_bond_publ_flag
    P1 C8 . . 1.8345(12) y
    P1 C16 . . 1.8357(14) y
    P1 C10 . . 1.8408(12) y
    N1 C1 . . 1.3196(17) y
    N1 C9 . . 1.3718(16) no
    C1 C2 . . 1.410(2) no
    C1 H1 . . 0.9500 no
    C2 C3 . . 1.359(2) no
    C2 H2 . . 0.9500 no
    C3 C4 . . 1.4167(19) no
    C3 H3 . . 0.9500 no
    C4 C5 . . 1.417(2) no
    C4 C9 . . 1.4200(17) no
    C5 C6 . . 1.367(2) no
    C5 H5 . . 0.9500 no
    C6 C7 . . 1.4158(18) no
    C6 H6 . . 0.9500 no
    C7 C8 . . 1.3783(18) no
    C7 H7 . . 0.9500 no
    C8 C9 . . 1.4275(16) no
    C10 C11 . . 1.3964(18) no
    C10 C15 . . 1.4010(18) no
    C11 C12 . . 1.3930(18) no
    C11 H11 . . 0.9500 no
    C12 C13 . . 1.386(2) no
    C12 H12 . . 0.9500 no
    C13 C14 . . 1.386(2) no
    C13 H13 . . 0.9500 no
    C14 C15 . . 1.3887(19) no
    C14 H14 . . 0.9500 no
    C15 H15 . . 0.9500 no
    C16 C17 . . 1.3953(18) no
    C16 C21 . . 1.3982(18) no
    C17 C18 . . 1.3869(19) no
    C17 H17 . . 0.9500 no
    C18 C19 . . 1.391(2) no
    C18 H18 . . 0.9500 no
    C19 C20 . . 1.390(2) no
    C19 H19 . . 0.9500 no
    C20 C21 . . 1.389(2) no
    C20 H20 . . 0.9500 no
    C21 H21 . . 0.9500 no
loop_
    _geom_angle_atom_site_label_1
    _geom_angle_atom_site_label_2
    _geom_angle_atom_site_label_3
    _geom_angle_site_symmetry_1
    _geom_angle_site_symmetry_2
    _geom_angle_site_symmetry_3
    _geom_angle
    _geom_angle_publ_flag
    C8 P1 C16 . . . 101.70(6) y
    C8 P1 C10 . . . 102.01(6) y
    C16 P1 C10 . . . 101.34(6) y
    C1 N1 C9 . . . 117.24(11) y
    N1 C1 C2 . . . 124.12(13) no
    N1 C1 H1 . . . 117.9 no
    C2 C1 H1 . . . 117.9 no
    C3 C2 C1 . . . 119.18(12) no
    C3 C2 H2 . . . 120.4 no
    C1 C2 H2 . . . 120.4 no
    C2 C3 C4 . . . 119.39(13) no
    C2 C3 H3 . . . 120.3 no
    C4 C3 H3 . . . 120.3 no
    C3 C4 C5 . . . 123.26(12) no
    C3 C4 C9 . . . 117.40(12) no
    C5 C4 C9 . . . 119.33(12) no
    C6 C5 C4 . . . 120.18(12) no
    C6 C5 H5 . . . 119.9 no
    C4 C5 H5 . . . 119.9 no
    C5 C6 C7 . . . 120.63(12) no
    C5 C6 H6 . . . 119.7 no
    C7 C6 H6 . . . 119.7 no
    C8 C7 C6 . . . 121.10(12) no
    C8 C7 H7 . . . 119.4 no
    C6 C7 H7 . . . 119.4 no
    C7 C8 C9 . . . 118.93(11) no
    C7 C8 P1 . . . 124.99(9) no
    C9 C8 P1 . . . 116.00(9) no
    N1 C9 C4 . . . 122.64(11) no
    N1 C9 C8 . . . 117.52(11) no
    C4 C9 C8 . . . 119.83(11) no
    C11 C10 C15 . . . 118.41(12) no
    C11 C10 P1 . . . 124.26(10) no
    C15 C10 P1 . . . 117.09(10) no
    C12 C11 C10 . . . 120.61(12) no
    C12 C11 H11 . . . 119.7 ?
    C10 C11 H11 . . . 119.7 ?
    C13 C12 C11 . . . 120.23(13) no
    C13 C12 H12 . . . 119.9 ?
    C11 C12 H12 . . . 119.9 ?
    C14 C13 C12 . . . 119.79(13) no
    C14 C13 H13 . . . 120.1 ?
    C12 C13 H13 . . . 120.1 ?
    C13 C14 C15 . . . 120.16(13) no
    C13 C14 H14 . . . 119.9 ?
    C15 C14 H14 . . . 119.9 ?
    C14 C15 C10 . . . 120.76(12) no
    C14 C15 H15 . . . 119.6 ?
    C10 C15 H15 . . . 119.6 ?
    C17 C16 C21 . . . 118.87(12) no
    C17 C16 P1 . . . 123.58(10) no
    C21 C16 P1 . . . 117.55(10) no
    C18 C17 C16 . . . 120.56(13) no
    C18 C17 H17 . . . 119.7 ?
    C16 C17 H17 . . . 119.7 ?
    C17 C18 C19 . . . 120.14(14) no
    C17 C18 H18 . . . 119.9 ?
    C19 C18 H18 . . . 119.9 ?
    C20 C19 C18 . . . 119.85(13) no
    C20 C19 H19 . . . 120.1 ?
    C18 C19 H19 . . . 120.1 ?
    C21 C20 C19 . . . 119.97(13) no
    C21 C20 H20 . . . 120.0 ?
    C19 C20 H20 . . . 120.0 ?
    C20 C21 C16 . . . 120.61(13) no
    C20 C21 H21 . . . 119.7 ?
    C16 C21 H21 . . . 119.7 ?
loop_
    _geom_torsion_atom_site_label_1
    _geom_torsion_atom_site_label_2
    _geom_torsion_atom_site_label_3
    _geom_torsion_atom_site_label_4
    _geom_torsion_site_symmetry_1
    _geom_torsion_site_symmetry_2
    _geom_torsion_site_symmetry_3
    _geom_torsion_site_symmetry_4
    _geom_torsion
    _geom_torsion_publ_flag
    C9 N1 C1 C2 . . . . 0.41(19) no
    N1 C1 C2 C3 . . . . 0.8(2) no
    C1 C2 C3 C4 . . . . -1.8(2) no
    C2 C3 C4 C5 . . . . -178.48(13) no
    C2 C3 C4 C9 . . . . 1.73(19) no
    C3 C4 C5 C6 . . . . 179.91(13) no
    C9 C4 C5 C6 . . . . -0.3(2) no
    C4 C5 C6 C7 . . . . 0.1(2) no
    C5 C6 C7 C8 . . . . 0.3(2) no
    C6 C7 C8 C9 . . . . -0.50(19) no
    C6 C7 C8 P1 . . . . 176.31(10) no
    C16 P1 C8 C7 . . . . 107.19(11) no
    C10 P1 C8 C7 . . . . 2.74(13) no
    C16 P1 C8 C9 . . . . -75.92(10) no
    C10 P1 C8 C9 . . . . 179.64(9) no
    C1 N1 C9 C4 . . . . -0.49(18) no
    C1 N1 C9 C8 . . . . 179.06(11) no
    C3 C4 C9 N1 . . . . -0.56(18) no
    C5 C4 C9 N1 . . . . 179.64(11) no
    C3 C4 C9 C8 . . . . 179.90(11) no
    C5 C4 C9 C8 . . . . 0.09(18) no
    C7 C8 C9 N1 . . . . -179.27(11) no
    P1 C8 C9 N1 . . . . 3.64(15) no
    C7 C8 C9 C4 . . . . 0.30(18) no
    P1 C8 C9 C4 . . . . -176.79(9) no
    C8 P1 C10 C11 . . . . 103.60(11) no
    C16 P1 C10 C11 . . . . -1.13(12) no
    C8 P1 C10 C15 . . . . -82.02(11) no
    C16 P1 C10 C15 . . . . 173.26(10) no
    C15 C10 C11 C12 . . . . -1.01(19) no
    P1 C10 C11 C12 . . . . 173.30(10) no
    C10 C11 C12 C13 . . . . 0.8(2) no
    C11 C12 C13 C14 . . . . 0.7(2) no
    C12 C13 C14 C15 . . . . -2.0(2) no
    C13 C14 C15 C10 . . . . 1.8(2) no
    C11 C10 C15 C14 . . . . -0.30(19) no
    P1 C10 C15 C14 . . . . -175.03(11) no
    C8 P1 C16 C17 . . . . -20.27(12) no
    C10 P1 C16 C17 . . . . 84.70(11) no
    C8 P1 C16 C21 . . . . 159.62(10) no
    C10 P1 C16 C21 . . . . -95.41(11) no
    C21 C16 C17 C18 . . . . 0.00(19) no
    P1 C16 C17 C18 . . . . 179.90(10) no
    C16 C17 C18 C19 . . . . 0.0(2) no
    C17 C18 C19 C20 . . . . 0.1(2) no
    C18 C19 C20 C21 . . . . -0.2(2) no
    C19 C20 C21 C16 . . . . 0.2(2) no
    C17 C16 C21 C20 . . . . -0.13(19) no
    P1 C16 C21 C20 . . . . 179.97(10) no
data_global
_journal_date_recd_electronic     2010-10-06
_journal_date_accepted     2010-10-07
_journal_name_full     'Acta Crystallographica, Section E'
_journal_year     2010
_journal_volume     66
_journal_issue     11
_journal_page_first     o2847
_journal_page_last     o2847
_journal_paper_category     QO
_journal_coeditor_code     NK2063
_publ_contact_author_name     'Mihaela Cibian'
_publ_contact_author_address
;
D\'epartement de Chimie, Universit\'e de Montr\'eal, CP 6128, Succ.
Centre-ville, Montr\'eal, Qu\'ebec, Canada H3C 3J7
;
_publ_contact_author_email     'mihaela.cibian@umontreal.ca'
_publ_contact_author_fax     ?
_publ_contact_author_phone     '(514) 343-6111 ext. 3990'
_publ_section_title
;
8-(Diphenylphosphanyl)quinoline
;
loop_
    _publ_author_name
    _publ_author_footnote
    _publ_author_address
    'Nag, Samik' .
;
Department of Chemical Sciences, Sikkim University, 6th Mile, Tadong, Gangtok,
Sikkim 737 102, India
;
    'Cibian, Mihaela' .
;
D\'epartement de Chimie, Universit\'e de Montr\'eal, CP 6128, Succ.
 Centre-ville,
Montr\'eal, Qu\'ebec, Canada H3C 3J7
;
    'Hanan, Garry S.' .
;
D\'epartement de Chimie, Universit\'e de Montr\'eal, CP 6128, Succ.
 Centre-ville,
Montr\'eal, Qu\'ebec, Canada H3C 3J7
;
