# Supplementary material for: 8-(Diphenyl­phosphan­yl)quinoline
Source: Acta Crystallogr Sect E Struct Rep Online. 2010 Oct 20;66(Pt 11):o2847. doi: 10.1107/S1600536810040237 (PMC3009265; doi:10.1107/S1600536810040237)
Supplement: Supplementary file 2 [file e-66-o2847-Isup2.hkl]

# 
# h,k,l, Fc-squared, Fo-squared, sigma(Fo-squared) and status flag 
# 
data_I
_shelx_title ' mhael1 in P2(1)/c' 
_shelx_refln_list_code          4 
_shelx_F_calc_maximum      164.38 
_exptl_crystal_F_000       656.00 
_reflns_d_resolution_high  0.8086 
 
loop_ 
 _symmetry_equiv_pos_as_xyz 
 'x, y, z' 
 '-x, y+1/2, -z+1/2' 
 '-x, -y, -z' 
 'x, -y-1/2, z-1/2' 
 
_cell_length_a    10.7804 
_cell_length_b    16.6905 
_cell_length_c     9.7753 
_cell_angle_alpha  90.000 
_cell_angle_beta  112.651 
_cell_angle_gamma  90.000 
 
_shelx_F_squared_multiplier     1.000 
 
loop_ 
 _refln_index_h 
 _refln_index_k 
 _refln_index_l 
 _refln_F_squared_calc 
 _refln_F_squared_meas 
 _refln_F_squared_sigma 
 _refln_observed_status 
   1   0   0     2881.46     2619.46     68.94 o 
   2   0   0    27019.16    18311.44    209.67 o 
   3   0   0        5.23       10.01      0.51 o 
   4   0   0     4636.14     4835.52     77.69 o 
   5   0   0     1570.91     1902.19     11.57 o 
   6   0   0     2649.35     2651.05     47.03 o 
   7   0   0      457.05      514.78      4.64 o 
   8   0   0        2.85        7.75      0.94 o 
   9   0   0       62.47       58.37      2.80 o 
  10   0   0      464.07      478.12      9.37 o 
  11   0   0      911.85      959.40     20.08 o 
  12   0   0        1.42        1.32      0.50 o 
   1   1   0     1099.91     1123.40      5.79 o 
   2   1   0     3443.91     3471.38     30.11 o 
   3   1   0      943.42      947.52      5.91 o 
   4   1   0     1007.79     1029.87      8.50 o 
   5   1   0       37.13       37.30      0.69 o 
   6   1   0        2.90        2.63      0.36 o 
   7   1   0      761.74      726.09     10.68 o 
   8   1   0      121.87      120.25      2.46 o 
   9   1   0       82.65       78.36      1.65 o 
  10   1   0        5.19        5.42      0.92 o 
  11   1   0        5.63        7.64      0.89 o 
  12   1   0       29.27       28.56      0.86 o 
   0   2   0     1098.02     1177.77      9.30 o 
   1   2   0      141.69      120.13      1.01 o 
   2   2   0     4658.02     4344.99     45.38 o 
   3   2   0     4235.32     4250.48     36.21 o 
   4   2   0     1492.81     1409.93      9.93 o 
   5   2   0        8.17        1.72      0.26 o 
   6   2   0      314.31      292.13      3.32 o 
   7   2   0      292.87      244.18      5.51 o 
   8   2   0      297.44      262.60      4.05 o 
   9   2   0      166.98      165.86      3.24 o 
  10   2   0       77.57       75.82      2.70 o 
  11   2   0      426.22      437.50      3.84 o 
  12   2   0       22.33       23.72      0.94 o 
   1   3   0      790.95      767.90      8.45 o 
   2   3   0    11329.82     9402.23     50.80 o 
   3   3   0      856.21      922.51      9.13 o 
   4   3   0      444.96      457.31      4.79 o 
   5   3   0      113.16      140.03      2.14 o 
   6   3   0        0.06        0.99      0.36 o 
   7   3   0      221.81      208.65      6.15 o 
   8   3   0       62.10       64.03      1.44 o 
   9   3   0        2.11        2.16      0.50 o 
  10   3   0       16.87       17.22      0.88 o 
  11   3   0        0.13        0.68      0.37 o 
  12   3   0        0.09        0.15      0.34 o 
   0   4   0     8666.00     6977.37    148.28 o 
   1   4   0      245.51      227.98      2.13 o 
   2   4   0      228.79      240.35      2.65 o 
   3   4   0       42.48       35.21      0.65 o 
   4   4   0      680.85      623.01      7.51 o 
   5   4   0        0.17        3.45      0.46 o 
   6   4   0      551.08      563.18      5.06 o 
   7   4   0      690.16      628.02      5.23 o 
   8   4   0      389.43      363.17      3.20 o 
   9   4   0       53.70       52.18      1.45 o 
  10   4   0       56.91       50.99      1.28 o 
  11   4   0      476.81      480.05      4.71 o 
  12   4   0      103.70       94.42      1.50 o 
   1   5   0       20.15       20.25      0.50 o 
   2   5   0     5534.57     5733.63     65.60 o 
   3   5   0      952.00      981.51      7.19 o 
   4   5   0      281.32      293.17      2.62 o 
   5   5   0       82.36       77.68      1.52 o 
   6   5   0       20.04       22.32      1.06 o 
   7   5   0        3.00        2.43      0.41 o 
   8   5   0       36.63       37.88      1.23 o 
   9   5   0      110.95      113.12      1.87 o 
  10   5   0      213.73      226.16      3.04 o 
  11   5   0      278.99      266.81      2.36 o 
   0   6   0     2806.03     3066.72     24.50 o 
   1   6   0     1258.47     1260.80     11.59 o 
   2   6   0       34.88       48.75      1.46 o 
   3   6   0     1068.50     1032.37     10.84 o 
   4   6   0     3467.67     3819.27     41.20 o 
   5   6   0      236.06      209.25      2.96 o 
   6   6   0       74.56       87.70      1.97 o 
   7   6   0      308.49      275.86      3.17 o 
   8   6   0      258.89      265.48      4.74 o 
   9   6   0      208.40      235.21      5.08 o 
  10   6   0      897.43      982.02      9.64 o 
  11   6   0       86.35       87.82      1.28 o 
   1   7   0       64.22       61.27      1.09 o 
   2   7   0      406.17      404.85      6.58 o 
   3   7   0     1417.97     1569.07     18.58 o 
   4   7   0      589.25      599.10      9.03 o 
   5   7   0      238.29      255.36      2.94 o 
   6   7   0      108.66       91.78      2.49 o 
   7   7   0       64.04       57.10      1.45 o 
   8   7   0       77.64       76.54      1.63 o 
   9   7   0       10.23       10.12      0.85 o 
  10   7   0      134.76      144.82      2.72 o 
  11   7   0      204.44      197.75      3.16 o 
   0   8   0      295.77      309.90      3.31 o 
   1   8   0      123.75      122.24      1.45 o 
   2   8   0      117.33      106.33      1.73 o 
   3   8   0       69.01       57.77      1.08 o 
   4   8   0      419.47      384.16      7.26 o 
   5   8   0       39.05       31.45      1.05 o 
   6   8   0     1158.30     1181.15     10.94 o 
   7   8   0      162.03      170.42      2.53 o 
   8   8   0       76.36       79.77      1.77 o 
   9   8   0      204.48      217.83      2.60 o 
  10   8   0       85.04       85.08      1.43 o 
  11   8   0       31.23       27.48      0.86 o 
   1   9   0       50.72       49.71      1.26 o 
   2   9   0     1334.37     1419.08     19.17 o 
   3   9   0       34.90       46.13      1.14 o 
   4   9   0        3.18        3.88      0.55 o 
   5   9   0      219.63      184.83      6.62 o 
   6   9   0      407.03      422.19      4.14 o 
   7   9   0      425.66      482.21      5.19 o 
   8   9   0       14.61       16.36      0.99 o 
   9   9   0       37.23       42.36      1.55 o 
  10   9   0       20.95       21.65      0.86 o 
  11   9   0        2.18        2.80      0.38 o 
   0  10   0      918.70      979.77      9.93 o 
   1  10   0      371.37      355.27      4.90 o 
   2  10   0      518.78      536.34      8.02 o 
   3  10   0     1018.43      953.47      5.88 o 
   4  10   0       26.72       24.37      1.90 o 
   5  10   0       24.49       35.32      0.92 o 
   6  10   0        5.56        7.42      0.71 o 
   7  10   0      259.27      290.59      3.28 o 
   8  10   0      200.66      218.85      2.69 o 
   9  10   0       19.84       19.15      0.95 o 
  10  10   0       38.02       35.14      0.97 o 
   1  11   0     1427.13     1550.43     17.01 o 
   2  11   0       74.58       80.41      1.57 o 
   3  11   0       26.90       19.66      1.08 o 
   4  11   0      123.90      122.48      2.81 o 
   5  11   0      176.18      173.84      2.46 o 
   6  11   0       45.49       45.51      1.32 o 
   7  11   0       27.42       28.90      1.08 o 
   8  11   0        3.93        3.85      0.55 o 
   9  11   0        0.17        0.37      0.40 o 
  10  11   0        2.00        1.82      0.35 o 
   0  12   0      428.71      352.88      4.97 o 
   1  12   0      797.94      778.57      7.68 o 
   2  12   0      190.92      175.30      3.71 o 
   3  12   0      696.63      693.81      6.78 o 
   4  12   0       48.91       56.22      1.73 o 
   5  12   0      159.66      165.53      5.18 o 
   6  12   0       20.33       23.57      1.03 o 
   7  12   0      101.02      115.35      2.33 o 
   8  12   0       82.30       87.97      1.62 o 
   9  12   0       85.04       83.93      1.50 o 
  10  12   0       67.62       60.93      2.00 o 
   1  13   0      116.99      114.72      1.42 o 
   2  13   0      154.15      167.58      2.23 o 
   3  13   0       25.39       25.59      1.00 o 
   4  13   0       50.08       55.96      1.43 o 
   5  13   0        8.14        8.25      0.96 o 
   6  13   0       75.96       79.35      1.60 o 
   7  13   0       46.68       48.87      1.20 o 
   8  13   0       51.40       50.13      1.15 o 
   9  13   0       58.71       60.43      1.10 o 
   0  14   0     1298.05     1373.22     22.34 o 
   1  14   0       47.90       48.73      1.28 o 
   2  14   0      106.38      105.38      1.76 o 
   3  14   0        0.87        1.38      0.45 o 
   4  14   0      275.31      272.20      5.30 o 
   5  14   0      152.39      172.32      2.77 o 
   6  14   0      299.47      307.46      3.51 o 
   7  14   0       59.82       61.86      1.21 o 
   8  14   0       16.55       20.91      0.73 o 
   9  14   0       70.16       66.29      2.14 o 
   1  15   0      250.84      282.94      2.79 o 
   2  15   0        0.81        1.29      0.46 o 
   3  15   0      215.38      245.20      2.82 o 
   4  15   0        0.69        1.27      0.44 o 
   5  15   0       41.04       46.59      1.48 o 
   6  15   0       96.00       99.20      1.91 o 
   7  15   0      156.39      143.33      2.44 o 
   8  15   0       14.89       17.33      0.72 o 
   0  16   0        8.39        8.93      0.97 o 
   1  16   0       66.78       71.02      1.46 o 
   2  16   0        0.08        0.30      0.41 o 
   3  16   0      299.05      310.06      3.62 o 
   4  16   0      146.41      151.99      3.56 o 
   5  16   0       33.80       36.79      1.30 o 
   6  16   0        5.08        6.65      0.63 o 
   7  16   0      208.46      192.48      4.37 o 
   1  17   0      147.77      146.67      3.34 o 
   2  17   0        3.91        4.69      0.52 o 
   3  17   0       98.12       99.29      1.50 o 
   4  17   0        8.40        7.47      0.56 o 
   5  17   0       56.28       58.20      1.39 o 
   6  17   0       12.16       15.69      0.73 o 
   0  18   0      223.57      240.92      4.20 o 
   1  18   0      116.83      127.93      3.40 o 
   2  18   0       11.31       12.88      0.64 o 
   3  18   0      104.89      108.43      1.43 o 
   4  18   0       88.79       87.15      1.55 o 
   5  18   0        8.80        7.98      0.57 o 
   6  18   0      157.02      143.17      3.08 o 
   1  19   0       66.76       64.09      1.25 o 
   2  19   0       24.80       26.64      0.70 o 
   3  19   0      187.96      193.20      2.38 o 
   4  19   0        2.79        3.30      0.42 o 
   0  20   0      233.70      222.03      5.89 o 
   1  20   0       96.08       85.64      1.15 o 
   2  20   0       11.86       13.35      0.57 o 
   3  20   0      246.89      233.78      4.19 o 
 -12   1   1      111.49      108.31      1.71 o 
 -11   1   1        7.67        7.72      0.79 o 
 -10   1   1      317.38      328.89      8.57 o 
  -9   1   1      143.71      139.12      4.57 o 
  -8   1   1        1.18        1.94      0.45 o 
  -7   1   1      164.91      123.34      2.15 o 
  -6   1   1      188.60      128.03      1.70 o 
  -5   1   1      456.44      456.07      8.68 o 
  -4   1   1      417.06      457.50      4.21 o 
  -3   1   1     2257.09     2303.71      9.07 o 
  -2   1   1     7457.47     5810.28     71.17 o 
  -1   1   1     1914.66     1929.07     14.75 o 
   0   1   1     3073.91     2882.31     28.07 o 
   1   1   1     5195.71     4735.49     30.41 o 
   2   1   1       50.14       39.92      0.46 o 
   3   1   1      132.08      118.22      1.71 o 
   4   1   1      592.44      545.78      6.43 o 
   5   1   1      821.14      738.91      5.76 o 
   6   1   1        0.76        1.46      0.36 o 
   7   1   1        5.73        5.57      0.47 o 
   8   1   1      241.31      216.77      5.94 o 
   9   1   1      459.16      436.88      7.78 o 
  10   1   1       16.38       14.63      0.84 o 
  11   1   1      199.01      199.93      3.37 o 
 -12   2   1        8.18        9.19      0.73 o 
 -11   2   1       52.90       61.73      1.67 o 
 -10   2   1        2.18        1.64      0.49 o 
  -9   2   1      147.15      141.90      2.90 o 
  -8   2   1        0.02        0.70      0.37 o 
  -7   2   1        8.05        8.15      0.70 o 
  -6   2   1      416.98      445.18      5.91 o 
  -5   2   1      284.69      280.41      3.98 o 
  -4   2   1      186.27      154.46      2.48 o 
  -3   2   1     1649.58     1739.96     16.52 o 
  -2   2   1      808.53      843.66     10.48 o 
  -1   2   1       17.71       23.11      0.35 o 
   0   2   1      440.35      438.07      8.16 o 
   1   2   1     1130.37     1148.13      8.09 o 
   2   2   1      563.05      537.92      3.10 o 
   3   2   1       37.86       43.06      0.81 o 
   4   2   1       65.74       61.69      1.00 o 
   5   2   1      145.21      148.38      1.91 o 
   6   2   1       25.71       25.57      0.82 o 
   7   2   1      273.24      265.30      4.61 o 
   8   2   1        2.88        2.32      0.47 o 
   9   2   1       14.65       15.81      0.83 o 
  10   2   1        4.38        4.82      0.57 o 
  11   2   1        3.90        4.71      0.56 o 
 -12   3   1       12.92       11.54      0.69 o 
 -11   3   1        1.51        2.17      0.43 o 
 -10   3   1      517.02      511.75      4.70 o 
  -9   3   1      781.65      786.55     12.08 o 
  -8   3   1       89.51       84.62      1.32 o 
  -7   3   1     1574.48     1519.38     30.76 o 
  -6   3   1        3.45        4.49      0.45 o 
  -5   3   1       53.99       45.73      0.78 o 
  -4   3   1      435.95      484.35      5.94 o 
  -3   3   1     1373.59     1286.12     13.39 o 
  -2   3   1     2681.49     2978.61     21.90 o 
  -1   3   1     3114.10     2957.93     24.92 o 
   0   3   1    10350.70     8084.89     68.26 o 
   1   3   1    23521.07    16178.11    143.18 o 
   2   3   1     2636.56     2858.54     12.11 o 
   3   3   1     1022.95     1053.19      9.35 o 
   4   3   1      475.33      435.55      5.07 o 
   5   3   1     3004.16     3110.91     28.34 o 
   6   3   1       74.99       57.60      1.44 o 
   7   3   1      463.18      468.86      4.64 o 
   8   3   1      249.19      245.35      2.80 o 
   9   3   1      275.64      287.11      3.77 o 
  10   3   1       15.37       13.99      0.76 o 
  11   3   1       91.86       82.66      1.60 o 
 -12   4   1       39.15       39.84      1.49 o 
 -11   4   1        1.42        2.73      0.46 o 
 -10   4   1       29.64       25.62      1.04 o 
  -9   4   1        0.22        1.27      0.45 o 
  -8   4   1       12.04        9.42      0.68 o 
  -7   4   1       12.79       13.13      1.01 o 
  -6   4   1       86.89      100.34      1.90 o 
  -5   4   1        8.83       16.32      0.56 o 
  -4   4   1      624.28      655.59      8.59 o 
  -3   4   1      207.39      207.67      2.25 o 
  -2   4   1      266.43      256.25      4.45 o 
  -1   4   1      105.87       95.22      1.38 o 
   0   4   1       18.51       19.57      0.42 o 
   1   4   1     4714.29     4815.21     51.43 o 
   2   4   1       27.93       25.06      0.38 o 
   3   4   1      193.16      215.08      2.91 o 
   4   4   1      137.28      137.27      1.50 o 
   5   4   1       51.58       49.59      1.36 o 
   6   4   1        0.36        0.94      0.45 o 
   7   4   1      139.59      130.80      1.70 o 
   8   4   1       20.47       19.63      0.99 o 
   9   4   1        4.24        3.99      0.56 o 
  10   4   1        2.33        1.85      0.41 o 
  11   4   1        0.01        0.26      0.30 o 
 -12   5   1        0.37        0.42      0.37 o 
 -11   5   1       43.79       46.89      1.21 o 
 -10   5   1      237.17      224.41      4.57 o 
  -9   5   1      491.91      461.34      5.95 o 
  -8   5   1       16.25       17.88      0.88 o 
  -7   5   1      377.40      320.67      3.54 o 
  -6   5   1       77.46       66.35      1.98 o 
  -5   5   1      286.27      271.66      4.66 o 
  -4   5   1        3.59        7.13      0.43 o 
  -3   5   1      363.33      303.51      6.84 o 
  -2   5   1       90.39       60.86      1.31 o 
  -1   5   1      508.87      522.39      8.15 o 
   0   5   1     1131.10     1186.40     13.97 o 
   1   5   1      154.84      138.40      1.66 o 
   2   5   1     5092.03     5463.87     19.07 o 
   3   5   1        3.42        8.73      2.05 o 
   4   5   1     1863.45     1901.23     27.91 o 
   5   5   1     1064.24     1013.53      8.51 o 
   6   5   1      364.50      323.15      3.71 o 
   7   5   1      524.41      534.42      4.83 o 
   8   5   1      703.04      740.68      4.97 o 
   9   5   1        0.62        1.33      0.52 o 
  10   5   1       30.99       33.93      1.11 o 
  11   5   1        2.81        2.84      0.34 o 
 -12   6   1       53.96       51.03      1.93 o 
 -11   6   1       44.51       53.38      1.27 o 
 -10   6   1       33.71       31.75      1.08 o 
  -9   6   1        0.14        0.51      0.47 o 
  -8   6   1        0.16        1.28      0.50 o 
  -7   6   1       20.63       20.75      0.79 o 
  -6   6   1       60.76       66.07      1.53 o 
  -5   6   1      525.82      565.44     11.49 o 
  -4   6   1       58.86       94.01      3.39 o 
  -3   6   1        6.84        5.48      0.35 o 
  -2   6   1      433.23      425.36      5.55 o 
  -1   6   1      407.00      413.42      6.31 o 
   0   6   1      336.67      320.84      3.84 o 
   1   6   1     4916.25     5470.98     29.98 o 
   2   6   1      417.26      453.01      5.00 o 
   3   6   1     6306.07     7135.99     38.41 o 
   4   6   1       14.58       16.37      0.69 o 
   5   6   1      151.17      120.74      3.02 o 
   6   6   1        7.04        7.84      0.65 o 
   7   6   1      881.11      948.35     11.58 o 
   8   6   1      768.45      853.28      6.49 o 
   9   6   1      650.08      706.61     11.50 o 
  10   6   1       25.18       24.35      0.88 o 
  11   6   1        0.43        0.79      0.28 o 
 -11   7   1      113.41      107.49      1.87 o 
 -10   7   1      687.57      710.64      7.86 o 
  -9   7   1      421.13      434.33      3.46 o 
  -8   7   1        6.74        5.24      0.67 o 
  -7   7   1      554.44      541.03      4.35 o 
  -6   7   1     1774.18     1882.60     14.09 o 
  -5   7   1       51.58       49.09      1.11 o 
  -4   7   1     1878.67     2064.06     29.22 o 
  -3   7   1     1844.42     1854.26     25.17 o 
  -2   7   1      264.93      232.60      3.86 o 
  -1   7   1      195.52      209.54      2.44 o 
   0   7   1       76.95      110.52      1.03 o 
   1   7   1     8543.41     9416.93    103.02 o 
   2   7   1     5354.52     6561.44     41.85 o 
   3   7   1      763.32      735.03      5.27 o 
   4   7   1      724.49      715.75      6.59 o 
   5   7   1      483.33      452.44      6.76 o 
   6   7   1        2.31        2.67      0.47 o 
   7   7   1      918.63      983.01     14.05 o 
   8   7   1      291.55      319.64      5.72 o 
   9   7   1      131.20      137.67      2.14 o 
  10   7   1      144.12      147.71      1.90 o 
  11   7   1       33.42       28.25      0.90 o 
 -11   8   1      252.26      235.38      5.75 o 
 -10   8   1       15.21       17.64      0.78 o 
  -9   8   1        7.74        7.76      0.72 o 
  -8   8   1      141.96      145.57      2.33 o 
  -7   8   1       22.78       19.08      1.06 o 
  -6   8   1       95.66      107.72      2.07 o 
  -5   8   1      516.17      551.36      7.27 o 
  -4   8   1      109.72      133.87      2.25 o 
  -3   8   1      205.07      202.86      2.47 o 
  -2   8   1      138.62      139.50      1.61 o 
  -1   8   1      135.56      140.35      2.13 o 
   0   8   1       94.89       96.70      1.09 o 
   1   8   1      103.92       98.38      1.42 o 
   2   8   1      444.37      497.44      3.54 o 
   3   8   1        3.66        3.57      1.28 o 
   4   8   1      285.18      263.79      2.62 o 
   5   8   1       71.73       67.95      1.77 o 
   6   8   1      468.44      480.23      9.75 o 
   7   8   1       38.60       42.01      1.58 o 
   8   8   1      326.76      368.63      3.98 o 
   9   8   1      285.71      315.02      3.27 o 
  10   8   1      103.12      101.25      1.88 o 
 -11   9   1      119.57      118.10      1.62 o 
 -10   9   1      263.52      278.93      3.53 o 
  -9   9   1      457.99      486.00      8.93 o 
  -8   9   1        5.88        7.43      0.74 o 
  -7   9   1      201.33      190.40      3.54 o 
  -6   9   1      340.82      314.07      4.27 o 
  -5   9   1      175.63      154.04      2.38 o 
  -4   9   1       15.00       27.76      0.97 o 
  -3   9   1      263.40      223.33      4.00 o 
  -2   9   1     2004.06     2136.92     25.07 o 
  -1   9   1        0.96        1.01      0.30 o 
   0   9   1     1953.33     2093.38     12.40 o 
   1   9   1      165.99      131.90      1.74 o 
   2   9   1       25.34       13.59      0.61 o 
   3   9   1     1187.56     1143.20      5.58 o 
   4   9   1     1092.68     1005.70      9.01 o 
   5   9   1       22.05       23.32      0.86 o 
   6   9   1        5.29        5.67      0.66 o 
   7   9   1       49.83       52.95      1.71 o 
   8   9   1       87.36       99.11      2.11 o 
   9   9   1      397.00      430.69      5.53 o 
  10   9   1      247.57      248.08      2.24 o 
 -11  10   1       44.55       46.21      1.10 o 
 -10  10   1       31.00       30.44      0.90 o 
  -9  10   1       10.87        8.25      0.69 o 
  -8  10   1       13.56       12.82      0.87 o 
  -7  10   1      309.98      315.55      3.67 o 
  -6  10   1       92.47       98.33      1.74 o 
  -5  10   1      884.83      869.65      9.19 o 
  -4  10   1       16.58       18.63      0.92 o 
  -3  10   1       30.45       32.08      1.13 o 
  -2  10   1      327.06      326.35      3.98 o 
  -1  10   1      259.06      270.30      2.54 o 
   0  10   1       28.85       34.19      1.13 o 
   1  10   1       12.54       12.09      0.65 o 
   2  10   1        1.29        2.53      0.49 o 
   3  10   1     1130.81     1136.57     11.17 o 
   4  10   1      145.56      151.04      1.81 o 
   5  10   1      170.21      164.50      2.26 o 
   6  10   1       34.41       33.79      1.20 o 
   7  10   1       16.75       17.42      1.01 o 
   8  10   1        3.91        4.02      0.63 o 
   9  10   1       54.34       50.51      1.26 o 
  10  10   1       18.92       20.97      0.77 o 
 -10  11   1       78.40       67.70      1.12 o 
  -9  11   1      167.39      164.96      2.13 o 
  -8  11   1      352.09      388.55      3.59 o 
  -7  11   1      327.53      345.64      4.39 o 
  -6  11   1        1.38        2.59      0.77 o 
  -5  11   1      914.75      927.57      9.59 o 
  -4  11   1      167.04      175.12      2.34 o 
  -3  11   1      815.30      768.98      9.19 o 
  -2  11   1      606.09      630.26      7.15 o 
  -1  11   1       52.19       58.25      1.38 o 
   0  11   1      448.57      461.41      5.64 o 
   1  11   1      980.45      963.34     15.15 o 
   2  11   1      168.12      181.01      2.55 o 
   3  11   1     1082.34     1036.29      9.13 o 
   4  11   1      147.50      142.19      2.01 o 
   5  11   1       12.24       11.53      0.79 o 
   6  11   1      532.08      572.50      6.51 o 
   7  11   1      101.56      101.94      1.94 o 
   8  11   1      166.93      173.98      2.43 o 
   9  11   1        5.65        6.30      0.57 o 
 -10  12   1       55.45       50.32      1.05 o 
  -9  12   1       25.20       26.19      0.89 o 
  -8  12   1       35.06       39.47      1.21 o 
  -7  12   1       16.10       18.55      0.97 o 
  -6  12   1       55.62       58.92      1.37 o 
  -5  12   1       30.57       26.34      1.00 o 
  -4  12   1      521.04      521.95      6.37 o 
  -3  12   1      124.32      121.40      1.49 o 
  -2  12   1     1156.21     1145.57     10.40 o 
  -1  12   1     3045.00     3162.22     16.13 o 
   0  12   1      199.78      188.96      2.43 o 
   1  12   1       48.55       41.60      1.38 o 
   2  12   1        0.33        1.43      0.47 o 
   3  12   1       17.21       16.21      0.82 o 
   4  12   1       34.85       27.87      1.30 o 
   5  12   1       27.97       21.74      1.02 o 
   6  12   1        8.16        9.77      0.74 o 
   7  12   1       20.80       23.83      0.91 o 
   8  12   1       22.28       19.92      0.94 o 
   9  12   1       10.89        8.90      0.56 o 
  -9  13   1       81.04       77.28      1.20 o 
  -8  13   1       75.53       78.56      1.48 o 
  -7  13   1      118.12      124.21      2.41 o 
  -6  13   1       93.82       94.87      1.72 o 
  -5  13   1       99.84      106.74      2.37 o 
  -4  13   1       37.23       40.07      1.31 o 
  -3  13   1     1282.66     1395.34      6.77 o 
  -2  13   1     6045.77     7192.26     40.88 o 
  -1  13   1        3.61        4.14      0.44 o 
   0  13   1     1874.28     1922.33     15.19 o 
   1  13   1     1075.94     1113.32     13.58 o 
   2  13   1      882.50      932.52     11.57 o 
   3  13   1      357.24      339.49      5.82 o 
   4  13   1      684.43      736.13      7.60 o 
   5  13   1      165.63      147.85      2.62 o 
   6  13   1      138.00      120.09      2.40 o 
   7  13   1       12.50       16.99      0.76 o 
   8  13   1      139.95      143.50      2.42 o 
   9  13   1       74.55       66.02      1.56 o 
  -9  14   1      281.64      252.20      2.95 o 
  -8  14   1       41.35       42.08      0.99 o 
  -7  14   1        2.11        3.38      0.47 o 
  -6  14   1       28.50       26.76      0.93 o 
  -5  14   1       17.79       19.66      1.08 o 
  -4  14   1        5.59        5.21      0.58 o 
  -3  14   1       26.36       27.16      1.02 o 
  -2  14   1      134.79      134.51      2.14 o 
  -1  14   1     1224.56     1333.62     12.81 o 
   0  14   1        8.36        6.90      0.63 o 
   1  14   1        0.06        0.24      0.39 o 
   2  14   1      430.32      442.68      3.81 o 
   3  14   1       26.06       24.79      1.05 o 
   4  14   1      115.21      108.22      2.24 o 
   5  14   1       24.19       22.04      1.17 o 
   6  14   1      109.28      104.75      3.40 o 
   7  14   1      219.74      215.85      4.72 o 
   8  14   1       78.98       74.53      3.46 o 
  -8  15   1      141.79      130.13      2.80 o 
  -7  15   1      235.81      243.69      3.75 o 
  -6  15   1      238.09      257.69      3.08 o 
  -5  15   1      154.60      161.70      2.75 o 
  -4  15   1        0.73        1.75      0.45 o 
  -3  15   1      121.86      138.68      2.05 o 
  -2  15   1        3.04        3.90      0.57 o 
  -1  15   1       48.94       54.13      1.34 o 
   0  15   1       36.23       38.67      1.26 o 
   1  15   1       33.56       34.81      1.21 o 
   2  15   1      159.63      174.71      2.85 o 
   3  15   1      116.40      124.70      2.37 o 
   4  15   1      649.48      695.53      5.87 o 
   5  15   1      123.82      136.88      2.32 o 
   6  15   1      131.06      133.95      2.22 o 
   7  15   1        6.89        9.67      0.61 o 
  -8  16   1       29.72       34.10      1.09 o 
  -7  16   1        2.34        1.55      0.40 o 
  -6  16   1       26.07       25.40      1.05 o 
  -5  16   1      103.84      103.48      2.85 o 
  -4  16   1      316.63      337.43      4.77 o 
  -3  16   1      123.74      134.61      1.93 o 
  -2  16   1      137.63      144.39      2.16 o 
  -1  16   1      345.67      382.08      6.33 o 
   0  16   1     1105.10     1237.65      9.77 o 
   1  16   1        9.01        8.42      0.66 o 
   2  16   1      194.51      198.17      3.16 o 
   3  16   1        2.45        1.73      0.45 o 
   4  16   1        2.68        4.18      0.63 o 
   5  16   1       63.32       64.51      1.52 o 
   6  16   1      115.86      127.27      1.78 o 
   7  16   1        0.40        0.67      0.38 o 
  -7  17   1       80.05       72.45      1.23 o 
  -6  17   1      108.49      111.22      2.81 o 
  -5  17   1       46.76       50.25      1.19 o 
  -4  17   1       72.71       71.52      1.47 o 
  -3  17   1      675.37      725.07      6.63 o 
  -2  17   1      126.81      130.69      1.93 o 
  -1  17   1        1.35        2.78      0.66 o 
   0  17   1       30.64       29.48      0.96 o 
   1  17   1      473.48      509.55      6.34 o 
   2  17   1       91.59       87.98      1.51 o 
   3  17   1       40.84       38.73      1.04 o 
   4  17   1      105.31      123.41      3.12 o 
   5  17   1       98.84      112.46      1.72 o 
   6  17   1       17.66       20.20      0.78 o 
  -6  18   1        6.91        7.14      0.47 o 
  -5  18   1      292.33      314.27      4.99 o 
  -4  18   1      231.89      229.86      4.44 o 
  -3  18   1        1.07        0.79      0.33 o 
  -2  18   1       76.11       82.45      1.39 o 
  -1  18   1       73.35       77.13      1.30 o 
   0  18   1       66.24       73.99      1.40 o 
   1  18   1       46.91       38.90      1.00 o 
   2  18   1      116.47      121.05      2.63 o 
   3  18   1       48.05       53.62      1.28 o 
   4  18   1      108.09      107.86      2.65 o 
   5  18   1       34.12       31.15      0.89 o 
  -5  19   1        3.19        3.89      0.49 o 
  -4  19   1       54.89       65.07      1.27 o 
  -3  19   1      187.17      197.16      1.72 o 
  -2  19   1       19.42       18.86      0.62 o 
  -1  19   1       46.96       48.05      1.53 o 
   0  19   1       25.06       21.61      0.80 o 
   1  19   1      632.15      674.26      5.78 o 
   2  19   1      557.37      565.89      5.72 o 
   3  19   1       54.74       53.35      1.21 o 
   4  19   1      192.89      193.34      6.68 o 
  -3  20   1        1.31        1.42      0.78 o 
  -2  20   1       42.56       33.02      0.80 o 
  -1  20   1        5.63        4.36      0.38 o 
   0  20   1       23.22       16.92      0.72 o 
   1  20   1       31.97       30.77      0.88 o 
   2  20   1      129.86      107.41      2.77 o 
 -12   0   2      136.74      149.05      3.04 o 
 -11   0   2      159.98      170.43      3.84 o 
 -10   0   2      102.32      106.64      3.96 o 
  -9   0   2      260.78      249.56      4.22 o 
  -8   0   2      556.48      531.36     11.76 o 
  -7   0   2        3.64        1.44      0.52 o 
  -6   0   2     1846.49     1794.53     43.49 o 
  -5   0   2     3624.06     3994.01     45.53 o 
  -4   0   2     1902.75     2132.16     58.72 o 
  -3   0   2    11201.77     9742.41    112.25 o 
  -1   0   2        2.43        5.01      0.79 o 
   0   0   2      377.35      409.45      6.18 o 
   1   0   2     3213.65     3742.51     75.67 o 
   2   0   2      802.62      671.66      2.59 o 
   3   0   2     1188.94     1307.64     21.59 o 
   4   0   2      582.13      638.57     11.13 o 
   5   0   2      105.04      142.73      2.37 o 
   6   0   2      174.18      147.51      2.76 o 
   7   0   2       31.71       27.71      1.51 o 
   8   0   2       43.49       42.07      1.46 o 
   9   0   2      611.91      637.34     11.05 o 
  10   0   2      337.83      337.95      7.22 o 
  11   0   2      165.33      146.84      2.46 o 
 -12   1   2       57.67       56.63      2.19 o 
 -11   1   2       70.80       71.64      1.80 o 
 -10   1   2       61.96       59.38      1.49 o 
  -9   1   2      163.87      169.31      2.45 o 
  -8   1   2        1.56        2.13      0.56 o 
  -7   1   2      162.13      164.81      2.30 o 
  -6   1   2      568.03      569.55      4.53 o 
  -5   1   2       56.70       70.77      1.14 o 
  -4   1   2     5952.20     6225.31     48.16 o 
  -3   1   2    17057.70    12967.16    103.84 o 
  -2   1   2      288.42      270.49      3.45 o 
  -1   1   2       77.82       73.07      1.05 o 
   0   1   2     1121.28     1120.73      8.50 o 
   1   1   2     1899.29     2108.53      8.85 o 
   2   1   2     1315.49     1407.61      9.63 o 
   3   1   2        8.89        7.62      0.44 o 
   4   1   2      789.33      893.40     11.84 o 
   5   1   2      645.97      719.28      4.86 o 
   6   1   2      110.99      109.12      1.69 o 
   7   1   2        0.00        0.62      0.46 o 
   8   1   2        3.22        4.39      0.56 o 
   9   1   2       48.32       50.99      1.20 o 
  10   1   2      129.18      125.65      2.42 o 
  11   1   2        0.02        0.42      0.32 o 
 -12   2   2       76.80       77.36      1.67 o 
 -11   2   2       11.26       13.15      0.86 o 
 -10   2   2      388.17      393.39      6.59 o 
  -9   2   2      537.13      504.65      5.05 o 
  -8   2   2      178.95      154.47      1.87 o 
  -7   2   2       43.77       41.24      1.41 o 
  -6   2   2      173.27      135.74      1.56 o 
  -5   2   2      135.61       99.01      1.98 o 
  -4   2   2      331.46      303.14      6.49 o 
  -3   2   2     2552.54     2716.45     18.00 o 
  -2   2   2      295.84      285.88      2.00 o 
  -1   2   2       38.56       40.91      0.51 o 
   0   2   2      862.53      812.50      4.68 o 
   1   2   2     3849.40     4118.15     28.22 o 
   2   2   2      132.12      109.51      1.19 o 
   3   2   2      968.13      940.85     14.59 o 
   4   2   2      740.55      787.80      6.19 o 
   5   2   2      611.23      587.74      7.63 o 
   6   2   2      412.98      372.11      3.19 o 
   7   2   2      204.31      201.72      2.30 o 
   8   2   2       28.38       28.06      1.02 o 
   9   2   2      420.65      436.20      4.08 o 
  10   2   2      159.55      144.84      3.92 o 
  11   2   2        6.80        5.95      0.56 o 
 -12   3   2        6.34        6.45      0.62 o 
 -11   3   2      258.54      269.70      3.41 o 
 -10   3   2       18.93       20.67      0.91 o 
  -9   3   2       16.96       17.11      0.85 o 
  -8   3   2       70.52       69.07      1.17 o 
  -7   3   2       63.43       61.18      1.24 o 
  -6   3   2       39.68       47.49      1.00 o 
  -5   3   2      543.46      575.49      5.24 o 
  -4   3   2     1751.72     1907.65      9.48 o 
  -3   3   2       11.43       12.42      0.39 o 
  -2   3   2      105.62       92.22      0.90 o 
  -1   3   2      139.65      155.86      0.92 o 
   0   3   2     1140.02     1190.54      8.78 o 
   1   3   2     8437.29     8357.98     41.03 o 
   2   3   2      103.68      112.53      0.78 o 
   3   3   2     1795.09     2012.21     18.65 o 
   4   3   2       13.25       10.90      0.55 o 
   5   3   2       75.13       67.93      1.85 o 
   6   3   2       74.64       64.95      1.46 o 
   7   3   2       50.31       54.30      1.32 o 
   8   3   2      425.58      469.20      3.43 o 
   9   3   2        5.48        6.56      0.58 o 
  10   3   2       39.74       37.97      0.88 o 
  11   3   2        4.70        4.45      1.00 o 
 -12   4   2       33.37       34.95      1.06 o 
 -11   4   2       72.84       72.19      2.09 o 
 -10   4   2        0.20        1.02      0.42 o 
  -9   4   2      533.05      525.17      4.41 o 
  -8   4   2      476.94      419.28      4.51 o 
  -7   4   2        9.37       10.76      0.72 o 
  -6   4   2      186.19      167.62      2.39 o 
  -5   4   2      109.74       73.47      1.40 o 
  -4   4   2      198.79      168.29      1.97 o 
  -3   4   2        6.34        8.01      0.48 o 
  -2   4   2     1993.00     2004.50     15.63 o 
  -1   4   2      197.50      179.10      2.05 o 
   0   4   2      680.81      694.80      4.64 o 
   1   4   2      285.61      328.11      3.20 o 
   2   4   2     5090.74     5726.63     46.62 o 
   3   4   2      280.74      276.90      2.95 o 
   4   4   2      627.73      602.65     12.22 o 
   5   4   2      564.81      506.33      6.06 o 
   6   4   2      955.64      925.85      5.86 o 
   7   4   2      138.06      141.14      1.97 o 
   8   4   2       31.71       33.72      1.08 o 
   9   4   2       30.32       29.20      0.95 o 
  10   4   2       45.50       40.91      0.92 o 
  11   4   2       30.94       27.95      1.57 o 
 -12   5   2        0.01        0.38      0.34 o 
 -11   5   2       41.16       44.52      1.04 o 
 -10   5   2      187.17      197.39      3.11 o 
  -9   5   2        0.01        0.44      0.39 o 
  -8   5   2       66.18       71.09      1.43 o 
  -7   5   2      312.30      297.57      4.19 o 
  -6   5   2      222.38      239.06      2.66 o 
  -5   5   2        2.32        6.18      0.45 o 
  -4   5   2       19.33       14.37      0.49 o 
  -3   5   2      731.30      766.16      6.79 o 
  -2   5   2       11.73       12.90      0.44 o 
  -1   5   2      158.98      132.89      1.93 o 
   0   5   2     1852.60     1946.01     14.28 o 
   1   5   2      143.84      154.24      1.94 o 
   2   5   2      108.87       85.33      0.73 o 
   3   5   2       36.22       38.66      0.65 o 
   4   5   2      358.98      330.67      3.10 o 
   5   5   2       22.50       18.85      1.00 o 
   6   5   2        8.33        7.39      0.54 o 
   7   5   2      115.47      125.99      2.00 o 
   8   5   2      156.50      168.46      2.23 o 
   9   5   2      212.34      224.41      2.41 o 
  10   5   2        3.10        2.41      0.43 o 
 -12   6   2      429.64      401.73      2.72 o 
 -11   6   2      201.23      224.02      2.21 o 
 -10   6   2        7.75        9.11      0.72 o 
  -9   6   2      353.79      363.36      5.01 o 
  -8   6   2      744.80      735.49      5.96 o 
  -7   6   2       42.49       37.23      1.31 o 
  -6   6   2     4668.82     5267.14     25.57 o 
  -5   6   2     1307.42     1278.38      7.20 o 
  -4   6   2      921.06     1125.72     16.04 o 
  -3   6   2        0.59        3.60      0.72 o 
  -2   6   2       56.25       38.35      0.78 o 
  -1   6   2     5794.21     6328.58     47.85 o 
   0   6   2     2974.72     3593.07     20.70 o 
   1   6   2      142.88      130.92      2.32 o 
   2   6   2     3815.73     4328.13     23.20 o 
   3   6   2     3177.20     3218.54     38.99 o 
   4   6   2      129.14      122.60      2.89 o 
   5   6   2     2268.35     2209.04     18.89 o 
   6   6   2      108.00      106.21      1.66 o 
   7   6   2     1417.37     1578.15     14.33 o 
   8   6   2      466.18      512.75      5.58 o 
   9   6   2        4.00        5.14      0.59 o 
  10   6   2       41.57       41.59      0.95 o 
 -12   7   2      141.78      112.44      2.72 o 
 -11   7   2        4.88        5.64      0.51 o 
 -10   7   2       29.58       24.59      0.93 o 
  -9   7   2       61.97       59.40      1.74 o 
  -8   7   2       80.48       72.83      1.77 o 
  -7   7   2       46.87       56.92      1.04 o 
  -6   7   2      250.81      251.71      3.96 o 
  -5   7   2      157.58      151.36      1.92 o 
  -4   7   2       15.35       14.52      0.61 o 
  -3   7   2      250.19      260.18      2.98 o 
  -2   7   2        0.02        0.67      0.25 o 
  -1   7   2        4.68        4.74      0.35 o 
   0   7   2      265.29      299.92      2.09 o 
   1   7   2      882.21      902.39      5.65 o 
   2   7   2       93.62       97.84      2.26 o 
   3   7   2      214.83      164.71      3.23 o 
   4   7   2      305.63      287.42      2.86 o 
   5   7   2       35.50       32.62      1.15 o 
   6   7   2      149.46      156.27      2.27 o 
   7   7   2       45.87       48.71      1.36 o 
   8   7   2      120.15      120.59      3.12 o 
   9   7   2      189.34      197.09      2.47 o 
  10   7   2       74.46       71.86      1.86 o 
 -11   8   2      124.19      125.90      2.73 o 
 -10   8   2      190.92      219.87      4.11 o 
  -9   8   2      244.71      256.09      5.95 o 
  -8   8   2     1029.06     1066.12     12.91 o 
  -7   8   2        7.74        6.43      0.61 o 
  -6   8   2      961.44      915.83     19.67 o 
  -5   8   2       10.14        5.62      0.58 o 
  -4   8   2        1.88        1.57      0.36 o 
  -3   8   2      157.78      172.62      3.85 o 
  -2   8   2        2.38        1.80      0.35 o 
  -1   8   2     1320.17     1376.50     16.71 o 
   0   8   2       43.75       58.05      0.90 o 
   1   8   2      143.96      127.14      3.03 o 
   2   8   2       57.54       33.19      0.84 o 
   3   8   2     1529.19     1468.79     11.88 o 
   4   8   2        2.11        2.44      0.48 o 
   5   8   2     1338.22     1313.09     12.52 o 
   6   8   2      412.68      444.50      3.92 o 
   7   8   2      420.47      449.18      6.06 o 
   8   8   2        0.50        0.89      0.48 o 
   9   8   2      240.52      245.79      3.00 o 
  10   8   2       36.72       32.63      0.80 o 
 -11   9   2       52.76       51.19      1.06 o 
 -10   9   2        0.65        1.93      0.44 o 
  -9   9   2        4.52        4.07      0.61 o 
  -8   9   2       27.86       34.70      1.17 o 
  -7   9   2      111.82      107.21      2.58 o 
  -6   9   2        4.60        6.08      0.46 o 
  -5   9   2       15.42       15.84      0.88 o 
  -4   9   2      110.44      115.48      1.80 o 
  -3   9   2       32.95       28.60      1.21 o 
  -2   9   2        6.78        6.18      0.52 o 
  -1   9   2      566.92      599.75      6.26 o 
   0   9   2      797.09      807.32     12.21 o 
   1   9   2      326.23      335.27      4.06 o 
   2   9   2       52.55       64.69      2.40 o 
   3   9   2       87.64      108.57      1.73 o 
   4   9   2      277.83      269.90      3.17 o 
   5   9   2      320.72      313.55      2.97 o 
   6   9   2       56.10       49.69      1.34 o 
   7   9   2      196.01      208.96      4.54 o 
   8   9   2      350.05      379.25      4.49 o 
   9   9   2        6.41        5.57      0.55 o 
  10   9   2       79.86       65.08      2.32 o 
 -11  10   2       73.38       75.39      2.66 o 
 -10  10   2       45.07       49.71      1.41 o 
  -9  10   2      416.12      465.95      6.67 o 
  -8  10   2      256.55      257.58      3.43 o 
  -7  10   2       11.83       13.00      0.78 o 
  -6  10   2      364.99      359.91      3.82 o 
  -5  10   2      732.94      678.99      6.58 o 
  -4  10   2       21.03       22.36      1.06 o 
  -3  10   2       40.49       46.23      1.12 o 
  -2  10   2      273.07      265.02      2.64 o 
  -1  10   2     1529.70     1463.82     17.77 o 
   0  10   2      215.66      208.46      3.85 o 
   1  10   2        1.64        1.46      0.38 o 
   2  10   2      769.87      768.87     14.48 o 
   3  10   2     2582.45     2602.71     15.48 o 
   4  10   2      243.26      217.47      2.19 o 
   5  10   2      568.33      570.26      8.34 o 
   6  10   2      173.39      175.87      2.28 o 
   7  10   2      144.18      157.67      2.52 o 
   8  10   2      206.72      219.16      2.61 o 
   9  10   2      347.10      353.86      2.70 o 
 -11  11   2        0.13        0.43      0.35 o 
 -10  11   2       17.27       19.58      0.72 o 
  -9  11   2       28.90       30.95      1.07 o 
  -8  11   2       38.32       46.24      1.26 o 
  -7  11   2       80.75       83.03      1.55 o 
  -6  11   2       40.73       38.14      1.15 o 
  -5  11   2       17.63       14.60      0.67 o 
  -4  11   2      264.07      251.62      2.83 o 
  -3  11   2      334.66      314.37      4.05 o 
  -2  11   2       23.46       19.89      0.97 o 
  -1  11   2      208.63      218.58      3.36 o 
   0  11   2        1.74        3.04      0.50 o 
   1  11   2        4.45        7.55      0.65 o 
   2  11   2       38.66       38.26      1.21 o 
   3  11   2        0.61        2.94      0.48 o 
   4  11   2        8.77        6.99      0.72 o 
   5  11   2       10.03       12.34      0.77 o 
   6  11   2       25.92       23.42      1.02 o 
   7  11   2       20.86       20.08      1.04 o 
   8  11   2       28.48       27.88      0.99 o 
   9  11   2       33.92       31.30      0.80 o 
 -10  12   2        2.00        1.02      0.29 o 
  -9  12   2       20.44       22.32      0.87 o 
  -8  12   2      495.73      526.81      5.99 o 
  -7  12   2        1.67        0.90      0.43 o 
  -6  12   2       85.44       87.14      1.63 o 
  -5  12   2      446.96      452.07      4.98 o 
  -4  12   2     1005.86     1041.01     11.52 o 
  -3  12   2        1.06        2.36      0.51 o 
  -2  12   2      805.40      752.15      4.82 o 
  -1  12   2     1476.05     1524.63     12.21 o 
   0  12   2      117.36      127.65      2.06 o 
   1  12   2      203.15      176.77      1.76 o 
   2  12   2      479.38      434.33      4.37 o 
   3  12   2     1026.98     1155.02      6.23 o 
   4  12   2      163.78      149.13      2.65 o 
   5  12   2      761.49      797.27      9.88 o 
   6  12   2       35.34       40.22      1.29 o 
   7  12   2       51.34       54.25      1.25 o 
   8  12   2      147.82      150.73      2.89 o 
 -10  13   2       50.95       47.71      1.06 o 
  -9  13   2       22.83       26.75      0.81 o 
  -8  13   2       44.14       47.15      1.09 o 
  -7  13   2        9.75       12.30      0.72 o 
  -6  13   2        7.76        6.84      0.62 o 
  -5  13   2      105.08      104.66      1.76 o 
  -4  13   2      168.11      170.84      2.98 o 
  -3  13   2      259.46      288.22      3.70 o 
  -2  13   2      125.52      129.64      2.16 o 
  -1  13   2        1.61        3.43      0.47 o 
   0  13   2       12.07       13.11      0.70 o 
   1  13   2      280.15      268.18      3.18 o 
   2  13   2       36.34       32.43      1.08 o 
   3  13   2       41.59       36.76      1.32 o 
   4  13   2       60.26       60.19      1.86 o 
   5  13   2      114.23      117.32      2.49 o 
   6  13   2       26.77       23.88      0.95 o 
   7  13   2       91.11       84.81      2.36 o 
   8  13   2       32.84       33.46      0.84 o 
  -9  14   2       97.05       91.05      1.28 o 
  -8  14   2      388.43      375.29      6.15 o 
  -7  14   2        1.57        1.72      0.38 o 
  -6  14   2       97.66       93.03      1.53 o 
  -5  14   2       79.05       78.03      1.46 o 
  -4  14   2      542.62      591.97      6.65 o 
  -3  14   2       15.94       19.06      0.94 o 
  -2  14   2      966.30     1048.98      7.12 o 
  -1  14   2      697.73      745.35     11.80 o 
   0  14   2       17.79       19.16      0.95 o 
   1  14   2       35.76       25.47      1.07 o 
   2  14   2      747.29      756.75     10.20 o 
   3  14   2      544.76      599.35     11.17 o 
   4  14   2      399.91      361.16      5.61 o 
   5  14   2      379.34      409.78      3.87 o 
   6  14   2       50.13       71.54      2.35 o 
   7  14   2       80.48       79.34      1.53 o 
  -8  15   2        7.26        6.34      0.43 o 
  -7  15   2       13.77       13.67      0.67 o 
  -6  15   2       20.55       21.03      1.15 o 
  -5  15   2        3.63        4.45      0.56 o 
  -4  15   2       93.98      100.45      1.68 o 
  -3  15   2       18.80       21.35      0.97 o 
  -2  15   2      291.35      313.66      2.93 o 
  -1  15   2        2.17        1.67      0.46 o 
   0  15   2      427.43      456.29      5.63 o 
   1  15   2      334.83      374.49      3.62 o 
   2  15   2       40.38       38.55      1.18 o 
   3  15   2       46.05       51.91      1.39 o 
   4  15   2      122.17      106.56      2.14 o 
   5  15   2      304.33      268.41      9.17 o 
   6  15   2       80.94       81.29      1.64 o 
   7  15   2      243.60      239.58      4.42 o 
  -8  16   2      202.85      176.63      1.91 o 
  -7  16   2       16.17       14.24      0.67 o 
  -6  16   2      628.90      651.15     11.50 o 
  -5  16   2      193.22      194.28      3.49 o 
  -4  16   2      465.67      499.22      3.50 o 
  -3  16   2       88.04       97.67      1.65 o 
  -2  16   2      106.03      112.01      1.78 o 
  -1  16   2      598.58      632.09      7.92 o 
   0  16   2        8.04       11.25      0.71 o 
   1  16   2       17.41       18.18      0.90 o 
   2  16   2      226.15      239.83      3.10 o 
   3  16   2     1475.12     1449.09     26.00 o 
   4  16   2       18.59       18.23      1.20 o 
   5  16   2      956.62      947.42      8.07 o 
   6  16   2       13.41       13.91      0.76 o 
  -7  17   2       16.52       16.53      0.64 o 
  -6  17   2      249.19      253.30      3.46 o 
  -5  17   2       24.85       25.68      0.79 o 
  -4  17   2      150.72      163.88      2.72 o 
  -3  17   2       74.97       77.53      1.35 o 
  -2  17   2      156.56      167.89      1.99 o 
  -1  17   2        5.18        6.39      0.56 o 
   0  17   2       78.52       81.28      1.53 o 
   1  17   2      248.43      275.34      4.05 o 
   2  17   2        3.05        3.06      0.44 o 
   3  17   2      114.15      122.67      2.19 o 
   4  17   2      135.68      144.78      2.65 o 
   5  17   2       62.00       59.07      1.63 o 
  -6  18   2      257.05      239.62      2.25 o 
  -5  18   2       30.74       30.98      0.71 o 
  -4  18   2        9.14        9.04      0.51 o 
  -3  18   2       23.65       21.57      0.77 o 
  -2  18   2       15.25       16.74      0.70 o 
  -1  18   2       14.61       15.15      0.75 o 
   0  18   2      237.90      234.97      3.88 o 
   1  18   2        6.10        6.48      0.52 o 
   2  18   2      259.55      252.46      3.10 o 
   3  18   2      159.80      163.06      2.26 o 
   4  18   2       24.86       25.35      0.89 o 
  -5  19   2       36.74       34.15      1.29 o 
  -4  19   2       43.93       40.46      0.73 o 
  -3  19   2      114.76      102.50      1.27 o 
  -2  19   2       18.94       18.77      0.62 o 
  -1  19   2        6.43        6.58      0.52 o 
   0  19   2       89.72      100.03      2.20 o 
   1  19   2      664.24      644.11     11.28 o 
   2  19   2        9.37        8.38      0.54 o 
   3  19   2       75.63       65.27      1.68 o 
  -2  20   2       59.73       55.48      1.29 o 
  -1  20   2      321.84      287.48      2.29 o 
   0  20   2       77.97       80.01      1.27 o 
   1  20   2      113.31      105.99      2.86 o 
 -13   1   3        0.03       -0.14      0.38 o 
 -12   1   3       64.22       61.09      1.27 o 
 -11   1   3      260.91      257.69      4.20 o 
 -10   1   3      435.72      449.01      3.80 o 
  -9   1   3      344.68      341.72      6.11 o 
  -8   1   3      718.96      638.39      7.65 o 
  -7   1   3      377.64      386.86      6.43 o 
  -6   1   3      607.64      642.93      8.26 o 
  -5   1   3     3008.59     3273.68     33.61 o 
  -4   1   3     4592.23     4877.47     36.54 o 
  -3   1   3      195.09      243.36      2.96 o 
  -2   1   3        7.81       17.37      0.57 o 
  -1   1   3      427.95      437.91      5.17 o 
   0   1   3     1663.27     1645.53     11.75 o 
   1   1   3      563.85      595.56      3.74 o 
   2   1   3      900.98      871.34      5.57 o 
   3   1   3      584.91      514.61      5.51 o 
   4   1   3      323.71      256.75      3.03 o 
   5   1   3      107.02       96.02      1.55 o 
   6   1   3     1177.05     1175.80      8.46 o 
   7   1   3      846.53      852.67      7.61 o 
   8   1   3       34.32       36.40      0.95 o 
   9   1   3      225.66      233.15      2.70 o 
  10   1   3      166.00      157.03      2.32 o 
 -12   2   3       32.03       29.91      0.97 o 
 -11   2   3      189.90      192.24      3.03 o 
 -10   2   3      134.19      135.71      2.11 o 
  -9   2   3       79.36       79.71      1.72 o 
  -8   2   3        4.18        5.17      0.55 o 
  -7   2   3      104.63      108.52      1.87 o 
  -6   2   3       33.95       35.21      0.87 o 
  -5   2   3     4022.11     4619.69     29.62 o 
  -4   2   3      608.93      657.25      5.88 o 
  -3   2   3     2166.04     2377.76     12.14 o 
  -2   2   3      869.67      871.76      6.94 o 
  -1   2   3      114.33      112.97      1.70 o 
   0   2   3       48.69       46.65      0.64 o 
   1   2   3        9.41       11.49      0.32 o 
   2   2   3      430.11      473.10      4.35 o 
   3   2   3      269.24      307.39      2.93 o 
   4   2   3      203.45      209.44      3.56 o 
   5   2   3      111.82      111.29      2.03 o 
   6   2   3       37.69       33.88      0.85 o 
   7   2   3        5.36        4.17      0.59 o 
   8   2   3        3.35        2.68      0.49 o 
   9   2   3       24.60       26.58      0.91 o 
  10   2   3       11.68       11.35      0.49 o 
 -13   3   3        0.06        0.00      0.57 o 
 -12   3   3      207.98      190.39      2.07 o 
 -11   3   3      208.71      201.55      3.24 o 
 -10   3   3      232.26      232.13      3.03 o 
  -9   3   3       25.15       19.91      0.88 o 
  -8   3   3     1021.15      953.19     11.00 o 
  -7   3   3      276.20      255.32      2.55 o 
  -6   3   3       43.65       59.14      1.17 o 
  -5   3   3      222.63      221.65      1.94 o 
  -4   3   3     2078.03     2126.86     18.19 o 
  -3   3   3      116.63      142.54      1.69 o 
  -2   3   3     2152.73     2280.41     22.86 o 
  -1   3   3      635.91      643.60      4.36 o 
   0   3   3     1165.74     1219.58      7.13 o 
   1   3   3      626.89      668.18      4.44 o 
   2   3   3      700.98      657.22      3.11 o 
   3   3   3     2190.67     2364.09     16.37 o 
   4   3   3      295.34      280.43      2.43 o 
   5   3   3        0.46        6.08      2.26 o 
   6   3   3      789.98      780.80      6.74 o 
   7   3   3      514.86      542.31      3.74 o 
   8   3   3      183.47      200.13      2.19 o 
   9   3   3        0.52        1.00      0.37 o 
  10   3   3        1.87        1.99      0.29 o 
 -12   4   3      107.72       94.41      1.41 o 
 -11   4   3      108.63      100.31      1.95 o 
 -10   4   3       36.08       32.36      1.00 o 
  -9   4   3       28.80       23.63      0.96 o 
  -8   4   3       52.64       50.67      0.95 o 
  -7   4   3       14.88       12.53      0.79 o 
  -6   4   3      158.09      157.33      4.10 o 
  -5   4   3      149.13      173.81      2.25 o 
  -4   4   3        0.84        1.25      0.25 o 
  -3   4   3       15.03       22.91      0.50 o 
  -2   4   3        0.53        1.14      0.16 o 
  -1   4   3      670.78      632.39      3.70 o 
   0   4   3      412.17      427.97      2.39 o 
   1   4   3       63.78       59.91      0.74 o 
   2   4   3      206.92      229.27      1.37 o 
   3   4   3      948.29      969.70      8.84 o 
   4   4   3      649.88      583.60      6.78 o 
   5   4   3      401.98      369.57     11.21 o 
   6   4   3      125.94      120.66      2.44 o 
   7   4   3        0.57        1.41      0.53 o 
   8   4   3       21.54       22.87      0.90 o 
   9   4   3       29.64       33.70      0.90 o 
  10   4   3       84.78       75.56      2.33 o 
 -12   5   3       14.06       10.86      0.59 o 
 -11   5   3      361.29      340.29      3.91 o 
 -10   5   3     1053.21     1091.15     10.15 o 
  -9   5   3      101.77      101.05      1.64 o 
  -8   5   3      952.82      895.80     10.29 o 
  -7   5   3      658.55      665.82      8.38 o 
  -6   5   3       14.64       15.21      0.72 o 
  -5   5   3     1148.44     1168.54      9.29 o 
  -4   5   3      472.09      389.68      3.82 o 
  -3   5   3      257.21      217.60      2.45 o 
  -2   5   3      450.21      437.25      6.87 o 
  -1   5   3       28.40       45.36      0.58 o 
   0   5   3     3210.62     3555.43     17.01 o 
   1   5   3      582.51      649.48      6.72 o 
   2   5   3     4115.27     4534.62     18.82 o 
   3   5   3      810.38      770.89      4.87 o 
   4   5   3      244.74      201.20      2.53 o 
   5   5   3       39.46       36.01      0.98 o 
   6   5   3     1041.67     1069.26      8.21 o 
   7   5   3       50.79       56.27      1.44 o 
   8   5   3        0.59        0.95      0.42 o 
   9   5   3      105.34       95.80      1.66 o 
  10   5   3      120.10      115.00      1.73 o 
 -12   6   3       24.14       19.68      0.61 o 
 -11   6   3       61.86       58.44      1.13 o 
 -10   6   3      200.14      196.60      2.27 o 
  -9   6   3      100.45      104.24      1.81 o 
  -8   6   3       99.14       89.96      1.64 o 
  -7   6   3      374.42      370.54      4.20 o 
  -6   6   3      142.94      132.84      1.86 o 
  -5   6   3        1.73        1.94      0.37 o 
  -4   6   3       10.55       10.68      0.51 o 
  -3   6   3      527.81      565.72      3.73 o 
  -2   6   3     1047.24     1098.37     11.17 o 
  -1   6   3      431.14      468.87      7.62 o 
   0   6   3      395.10      380.48      4.33 o 
   1   6   3     2795.67     3106.63     20.39 o 
   2   6   3       73.77       75.36      0.89 o 
   3   6   3      433.78      468.18      6.36 o 
   4   6   3       82.33       70.17      1.59 o 
   5   6   3        1.06        1.03      0.40 o 
   6   6   3     1605.91     1814.61     28.32 o 
   7   6   3      221.38      246.19      2.70 o 
   8   6   3      104.02      108.14      1.68 o 
   9   6   3       36.36       33.64      0.89 o 
  10   6   3        0.10        0.20      0.32 o 
 -12   7   3       46.02       37.67      1.34 o 
 -11   7   3      295.10      301.21      3.33 o 
 -10   7   3       40.88       46.91      1.18 o 
  -9   7   3      192.25      216.60      4.12 o 
  -8   7   3     1389.67     1501.12     12.74 o 
  -7   7   3      441.92      389.48      4.81 o 
  -6   7   3      397.95      394.90      6.55 o 
  -5   7   3     1062.25     1075.35     15.73 o 
  -4   7   3      164.41      107.49      1.58 o 
  -3   7   3      316.18      285.68      4.37 o 
  -2   7   3      410.81      467.84      5.75 o 
  -1   7   3     2803.28     3065.95     34.15 o 
   0   7   3     3251.54     3535.67     31.83 o 
   1   7   3       19.96       19.71      0.65 o 
   2   7   3      380.33      378.25      4.67 o 
   3   7   3     1439.79     1344.48      7.15 o 
   4   7   3      727.51      666.89      4.75 o 
   5   7   3     2209.24     2344.99     26.70 o 
   6   7   3      545.88      572.93      5.67 o 
   7   7   3       12.44       10.65      0.77 o 
   8   7   3        5.31        6.39      0.58 o 
   9   7   3      143.58      141.63      2.39 o 
 -11   8   3        3.00        2.41      0.47 o 
 -10   8   3       77.23       85.66      1.60 o 
  -9   8   3        0.66        1.28      0.51 o 
  -8   8   3      513.23      528.53      5.47 o 
  -7   8   3        5.29        7.64      0.58 o 
  -6   8   3      229.27      211.89      4.26 o 
  -5   8   3       90.36       91.44      1.51 o 
  -4   8   3        4.60        6.16      0.47 o 
  -3   8   3       19.66       25.92      0.79 o 
  -2   8   3      118.04      138.75      2.05 o 
  -1   8   3        1.81        3.73      0.40 o 
   0   8   3       38.42       27.90      0.71 o 
   1   8   3      249.67      216.95      2.08 o 
   2   8   3       35.93       33.01      0.90 o 
   3   8   3       59.95       52.81      1.32 o 
   4   8   3      250.87      216.83      2.51 o 
   5   8   3       10.34       11.28      0.79 o 
   6   8   3      309.67      329.73      4.64 o 
   7   8   3      426.20      443.13      7.86 o 
   8   8   3       29.04       28.07      0.92 o 
   9   8   3        2.00        2.38      0.42 o 
 -11   9   3      334.97      323.65      7.34 o 
 -10   9   3       43.91       50.94      1.36 o 
  -9   9   3       10.50        9.83      0.71 o 
  -8   9   3        0.92        1.42      0.48 o 
  -7   9   3      601.11      568.93      9.25 o 
  -6   9   3      132.67      123.83      1.51 o 
  -5   9   3      591.21      535.36      5.86 o 
  -4   9   3      547.63      511.72      5.09 o 
  -3   9   3       66.80       91.00      1.57 o 
  -2   9   3        4.54        1.99      0.39 o 
  -1   9   3      307.35      414.43      4.67 o 
   0   9   3      132.84       98.17      1.50 o 
   1   9   3       66.13       82.96      1.45 o 
   2   9   3        0.62        1.01      0.46 o 
   3   9   3      185.98      159.69      2.08 o 
   4   9   3     2815.41     2969.67     19.86 o 
   5   9   3      563.71      573.48      6.03 o 
   6   9   3      678.60      700.72      4.86 o 
   7   9   3      807.36      878.23      9.52 o 
   8   9   3      121.79      131.03      3.83 o 
   9   9   3       34.38       33.78      0.90 o 
 -11  10   3       33.05       31.50      1.60 o 
 -10  10   3      145.95      132.86      1.77 o 
  -9  10   3        2.64        4.36      0.53 o 
  -8  10   3        0.99        1.21      0.45 o 
  -7  10   3       64.75       73.37      2.04 o 
  -6  10   3       65.92       60.26      1.25 o 
  -5  10   3       61.31       54.32      0.94 o 
  -4  10   3        4.45        4.31      0.57 o 
  -3  10   3       58.73       59.23      1.27 o 
  -2  10   3       78.23       80.93      1.41 o 
  -1  10   3       67.72       70.68      1.51 o 
   0  10   3       13.47       10.47      0.76 o 
   1  10   3      164.38      150.40      2.45 o 
   2  10   3      114.85       94.60      1.60 o 
   3  10   3       59.20       53.62      1.27 o 
   4  10   3      112.56       99.84      1.76 o 
   5  10   3       52.24       49.69      1.33 o 
   6  10   3      151.92      147.77      2.02 o 
   7  10   3       68.19       69.28      1.48 o 
   8  10   3       53.81       54.86      1.32 o 
   9  10   3       39.08       37.16      1.18 o 
 -11  11   3       85.05       80.20      1.42 o 
 -10  11   3       10.37       11.12      0.77 o 
  -9  11   3        6.83        8.91      0.63 o 
  -8  11   3       77.69       78.91      1.40 o 
  -7  11   3      912.34      966.81      9.16 o 
  -6  11   3      243.31      252.33      2.46 o 
  -5  11   3        8.81        6.12      0.52 o 
  -4  11   3      227.34      197.57      2.72 o 
  -3  11   3      145.93      123.67      1.68 o 
  -2  11   3      164.32      140.37      2.06 o 
  -1  11   3      216.73      168.30      2.24 o 
   0  11   3      492.35      443.92      6.01 o 
   1  11   3      114.67      114.71      1.95 o 
   2  11   3        3.60        0.99      0.44 o 
   3  11   3       99.83       85.08      1.94 o 
   4  11   3      703.77      746.03      8.30 o 
   5  11   3       85.36       86.13      2.16 o 
   6  11   3      186.56      190.23      2.20 o 
   7  11   3      375.19      396.37      4.55 o 
   8  11   3      132.70      131.27      2.24 o 
 -10  12   3       51.23       51.59      2.41 o 
  -9  12   3       21.44       22.41      0.79 o 
  -8  12   3       22.85       22.27      0.87 o 
  -7  12   3       61.62       63.41      1.42 o 
  -6  12   3      578.06      598.64      4.91 o 
  -5  12   3       76.66       70.90      1.36 o 
  -4  12   3      413.45      414.52      4.53 o 
  -3  12   3      338.81      329.46      4.63 o 
  -2  12   3      220.22      210.33      2.38 o 
  -1  12   3      144.87      131.34      1.78 o 
   0  12   3       10.09        9.01      0.59 o 
   1  12   3       23.52       20.88      0.91 o 
   2  12   3        1.42        0.47      0.52 o 
   3  12   3      102.08       84.58      1.94 o 
   4  12   3        2.02        3.69      0.69 o 
   5  12   3       18.44       18.89      0.90 o 
   6  12   3       41.39       43.24      1.35 o 
   7  12   3       11.58       11.82      0.70 o 
   8  12   3      141.42      149.48      3.65 o 
 -10  13   3      130.23      133.48      2.05 o 
  -9  13   3       20.78       20.14      0.78 o 
  -8  13   3       25.07       28.78      0.83 o 
  -7  13   3      387.94      401.53      3.00 o 
  -6  13   3      237.08      249.48      3.34 o 
  -5  13   3     2317.84     2562.94     19.91 o 
  -4  13   3     5442.69     6528.63     43.27 o 
  -3  13   3       75.68       79.16      1.53 o 
  -2  13   3      299.54      293.75      4.41 o 
  -1  13   3       21.29       17.24      0.84 o 
   0  13   3      559.04      575.15      7.88 o 
   1  13   3      180.74      132.89      1.98 o 
   2  13   3        2.45        1.15      0.53 o 
   3  13   3      243.06      181.75      2.88 o 
   4  13   3      358.01      390.46      6.50 o 
   5  13   3       11.40        9.64      0.81 o 
   6  13   3      314.29      322.68      3.01 o 
   7  13   3      281.75      269.70      6.79 o 
  -9  14   3      132.54      130.92      1.99 o 
  -8  14   3       37.31       43.56      0.90 o 
  -7  14   3       37.48       36.31      0.94 o 
  -6  14   3      289.72      305.30      2.34 o 
  -5  14   3      172.28      181.79      2.88 o 
  -4  14   3      428.15      477.20      4.76 o 
  -3  14   3       22.74       21.75      0.96 o 
  -2  14   3       10.24       10.09      0.72 o 
  -1  14   3        4.30        3.96      0.53 o 
   0  14   3       39.05       37.27      1.18 o 
   1  14   3      179.63      163.00      2.25 o 
   2  14   3      321.64      301.56      5.29 o 
   3  14   3      126.05      112.32      1.95 o 
   4  14   3        0.69        0.86      0.48 o 
   5  14   3      169.73      166.54      4.63 o 
   6  14   3      223.81      222.18      4.62 o 
  -9  15   3        8.20       12.68      1.21 o 
  -8  15   3        8.44        9.80      0.51 o 
  -7  15   3      578.45      579.45      8.18 o 
  -6  15   3      147.34      150.55      1.82 o 
  -5  15   3        3.85        5.12      0.72 o 
  -4  15   3      116.71      128.02      1.80 o 
  -3  15   3       24.61       24.32      0.96 o 
  -2  15   3       13.22       15.58      0.82 o 
  -1  15   3      139.08      130.93      3.36 o 
   0  15   3      175.19      177.52      2.88 o 
   1  15   3      120.66      119.78      1.87 o 
   2  15   3        1.03        0.86      0.49 o 
   3  15   3      509.77      498.80      5.15 o 
   4  15   3      814.67      797.50     10.68 o 
   5  15   3        9.04        7.80      0.69 o 
   6  15   3       75.22       64.84      2.83 o 
  -8  16   3       53.19       56.28      1.32 o 
  -7  16   3       46.59       43.01      0.96 o 
  -6  16   3      408.81      424.94      6.34 o 
  -5  16   3        0.27        0.52      0.36 o 
  -4  16   3        4.40        4.74      0.50 o 
  -3  16   3      213.21      223.07      3.07 o 
  -2  16   3      824.24      880.48     10.39 o 
  -1  16   3       50.95       49.11      2.10 o 
   0  16   3        0.87        1.11      0.43 o 
   1  16   3       93.38       69.86      1.39 o 
   2  16   3       80.93       88.03      2.24 o 
   3  16   3       28.01       28.97      1.09 o 
   4  16   3       17.89       19.30      0.85 o 
   5  16   3        9.87       16.24      0.89 o 
  -7  17   3       29.92       26.31      0.86 o 
  -6  17   3      179.78      167.54      3.37 o 
  -5  17   3      222.31      214.62      3.27 o 
  -4  17   3       43.53       45.09      1.32 o 
  -3  17   3        3.97        4.65      0.50 o 
  -2  17   3       54.77       58.31      1.73 o 
  -1  17   3        0.63        2.21      0.47 o 
   0  17   3      247.82      248.23      4.89 o 
   1  17   3      101.30       93.80      1.44 o 
   2  17   3       31.75       34.40      1.11 o 
   3  17   3      235.72      227.13      3.06 o 
   4  17   3      149.13      135.56      2.37 o 
  -6  18   3       21.11       20.41      0.86 o 
  -5  18   3       16.36       16.75      0.65 o 
  -4  18   3        2.23        2.56      0.35 o 
  -3  18   3       13.65       10.46      0.54 o 
  -2  18   3      115.54      131.09      1.69 o 
  -1  18   3      154.92      176.38      3.72 o 
   0  18   3       12.44       15.76      0.66 o 
   1  18   3       92.98       93.74      1.27 o 
   2  18   3      167.15      146.64      2.66 o 
   3  18   3        8.51        7.53      0.64 o 
  -4  19   3      155.59      149.11      1.65 o 
  -3  19   3       15.86       16.90      0.63 o 
  -2  19   3        0.17        0.25      0.28 o 
  -1  19   3       90.68       94.57      1.96 o 
   0  19   3      339.58      333.58      3.46 o 
   1  19   3       79.89       80.75      2.35 o 
 -12   0   4       62.36       57.27      5.74 o 
 -11   0   4       45.58       47.49      2.71 o 
 -10   0   4       34.66       35.14      2.44 o 
  -9   0   4      282.03      295.96      5.58 o 
  -8   0   4       54.31       46.73      1.75 o 
  -7   0   4     6677.94     7463.89     27.97 o 
  -6   0   4     4553.36     5013.80     51.18 o 
  -5   0   4      926.81      976.43     17.23 o 
  -4   0   4     3646.84     4526.94     52.29 o 
  -3   0   4     7401.40     7983.19    208.70 o 
  -2   0   4     1847.72     1937.32     12.38 o 
  -1   0   4     1841.52     2133.15     13.95 o 
   0   0   4       63.40       90.96      1.52 o 
   1   0   4     1849.02     2441.24     18.10 o 
   2   0   4      828.87      863.60      8.08 o 
   3   0   4      114.25      138.43      4.63 o 
   4   0   4     1861.39     1953.14     25.90 o 
   5   0   4      798.02      766.83     10.80 o 
   6   0   4        5.00        5.41      0.84 o 
   7   0   4     2004.98     2153.32     10.57 o 
   8   0   4      946.09     1040.43     16.84 o 
   9   0   4      495.19      463.56     11.67 o 
 -13   1   4       21.76       19.15      1.01 o 
 -12   1   4       14.83       15.39      0.90 o 
 -11   1   4        0.52        0.67      0.55 o 
 -10   1   4       52.47       55.46      1.94 o 
  -9   1   4       37.85       39.44      1.72 o 
  -8   1   4      187.42      189.32      2.56 o 
  -7   1   4      706.39      651.18     10.75 o 
  -6   1   4     3993.57     4745.70     11.38 o 
  -5   1   4     1916.92     2115.02     28.88 o 
  -4   1   4       83.05       89.62      1.16 o 
  -3   1   4       95.52      122.65      1.41 o 
  -2   1   4      908.81     1000.30      8.16 o 
  -1   1   4      306.00      327.95      3.68 o 
   0   1   4      608.67      714.98      4.76 o 
   1   1   4       11.44       13.09      0.43 o 
   2   1   4      435.86      556.01      4.64 o 
   3   1   4      480.55      487.37      3.74 o 
   4   1   4      357.08      345.99      3.85 o 
   5   1   4       32.99       30.54      0.81 o 
   6   1   4        0.01        1.10      0.47 o 
   7   1   4       53.06       52.10      1.40 o 
   8   1   4      137.42      126.58      1.62 o 
   9   1   4       65.75       69.74      1.37 o 
 -13   2   4       33.39       37.25      1.28 o 
 -12   2   4      123.62      111.59      1.94 o 
 -11   2   4        1.52        1.45      0.57 o 
 -10   2   4       59.66       59.72      1.96 o 
  -9   2   4     2552.98     2933.82     16.77 o 
  -8   2   4      102.50      109.94      1.68 o 
  -7   2   4      254.57      204.92      5.63 o 
  -6   2   4      697.20      691.22      6.70 o 
  -5   2   4     2762.55     3077.63     24.69 o 
  -4   2   4     1546.97     1729.52     11.63 o 
  -3   2   4     2640.33     2955.79     21.36 o 
  -2   2   4      272.10      327.10      2.60 o 
  -1   2   4      104.63      111.61      1.23 o 
   0   2   4      388.53      367.26      2.75 o 
   1   2   4     2952.84     3307.52     14.37 o 
   2   2   4     2916.76     3423.94     10.80 o 
   3   2   4      455.95      459.98      3.53 o 
   4   2   4      681.62      678.18     11.05 o 
   5   2   4      673.60      628.72      4.82 o 
   6   2   4      431.68      435.92      3.96 o 
   7   2   4     1108.74     1225.08     15.21 o 
   8   2   4      684.14      737.15      6.05 o 
   9   2   4        1.60        1.75      0.41 o 
 -13   3   4       33.93       25.39      1.50 o 
 -12   3   4        3.83        3.65      0.58 o 
 -11   3   4        3.55        3.53      0.67 o 
 -10   3   4      100.72       98.94      3.86 o 
  -9   3   4       39.15       37.82      1.37 o 
  -8   3   4        2.88        2.87      0.48 o 
  -7   3   4       35.96       43.48      1.43 o 
  -6   3   4      296.41      300.19      7.44 o 
  -5   3   4      234.49      230.61      1.91 o 
  -4   3   4      320.72      343.66      2.14 o 
  -3   3   4      226.55      209.66      2.11 o 
  -2   3   4       43.52       61.27      0.93 o 
  -1   3   4       40.44       44.81      0.61 o 
   0   3   4        0.32        0.89      0.21 o 
   1   3   4      253.28      314.60      2.14 o 
   2   3   4      118.89      114.73      1.35 o 
   3   3   4      482.78      466.42      6.57 o 
   4   3   4       26.74       23.01      1.08 o 
   5   3   4      168.48      168.38      3.49 o 
   6   3   4      113.35      125.15      2.24 o 
   7   3   4       34.26       35.32      1.33 o 
   8   3   4       42.32       43.47      1.20 o 
   9   3   4       17.33       16.72      0.72 o 
 -12   4   4       44.44       41.13      1.20 o 
 -11   4   4        4.50        5.79      0.63 o 
 -10   4   4      422.35      441.99      6.81 o 
  -9   4   4      958.93     1010.75     11.26 o 
  -8   4   4      178.82      181.26      2.91 o 
  -7   4   4      989.54      906.15      7.03 o 
  -6   4   4      423.18      431.24      5.91 o 
  -5   4   4       61.05       58.53      1.06 o 
  -4   4   4     1173.14     1275.77     11.36 o 
  -3   4   4      470.46      423.97      3.03 o 
  -2   4   4       37.98       49.30      0.64 o 
  -1   4   4       11.26       11.26      0.38 o 
   0   4   4      303.21      251.02      3.00 o 
   1   4   4      628.22      616.37      3.88 o 
   2   4   4      151.64      153.94      1.50 o 
   3   4   4        1.53        5.36      0.99 o 
   4   4   4      892.23      842.94     13.18 o 
   5   4   4     1378.45     1473.50      9.94 o 
   6   4   4      113.48      125.98      2.29 o 
   7   4   4      160.76      169.96      2.94 o 
   8   4   4      264.81      292.59      5.12 o 
   9   4   4       45.18       46.84      1.24 o 
 -12   5   4      108.30      111.45      1.72 o 
 -11   5   4      216.95      218.50      3.74 o 
 -10   5   4       51.58       44.95      1.34 o 
  -9   5   4      330.14      358.26      3.51 o 
  -8   5   4        4.00        3.38      0.66 o 
  -7   5   4      397.73      408.73      5.76 o 
  -6   5   4       51.00       46.91      1.27 o 
  -5   5   4     1535.53     1681.26     10.20 o 
  -4   5   4       32.55       29.14      0.72 o 
  -3   5   4        6.71        9.21      0.52 o 
  -2   5   4      612.59      597.97      9.81 o 
  -1   5   4      182.38      178.11      2.49 o 
   0   5   4      190.43      201.34      1.69 o 
   1   5   4       66.79       61.76      1.13 o 
   2   5   4        0.96        1.75      0.33 o 
   3   5   4       62.46       61.25      1.12 o 
   4   5   4      153.27      135.59      1.82 o 
   5   5   4      203.47      216.78      3.12 o 
   6   5   4        0.53        1.26      0.72 o 
   7   5   4       20.07       21.98      1.16 o 
   8   5   4        1.62        1.81      0.51 o 
   9   5   4       87.73       84.11      2.63 o 
 -12   6   4        0.23        0.55      0.32 o 
 -11   6   4      215.15      221.86      3.15 o 
 -10   6   4      505.03      496.32      5.74 o 
  -9   6   4       18.24       18.06      1.06 o 
  -8   6   4      539.41      550.38      9.87 o 
  -7   6   4      815.46      775.02      7.79 o 
  -6   6   4       79.13       60.44      1.46 o 
  -5   6   4      256.23      269.90      4.59 o 
  -4   6   4       61.98       41.12      0.91 o 
  -3   6   4     6498.54     7135.99     80.46 o 
  -2   6   4      842.22      849.38      8.22 o 
  -1   6   4      764.01      742.46      6.28 o 
   0   6   4       18.47       16.71      0.54 o 
   1   6   4      629.21      567.05      7.09 o 
   2   6   4       28.38       35.44      0.91 o 
   3   6   4     1123.81     1019.88     10.96 o 
   4   6   4       17.48       19.64      0.85 o 
   5   6   4      276.56      287.15      3.55 o 
   6   6   4        1.47        2.01      0.67 o 
   7   6   4      217.81      242.13      3.13 o 
   8   6   4      588.69      641.49      5.51 o 
   9   6   4       12.76       12.87      0.61 o 
 -12   7   4        0.52        0.36      0.35 o 
 -11   7   4      481.62      464.18      7.69 o 
 -10   7   4       65.85       61.33      1.71 o 
  -9   7   4        7.85        5.23      0.85 o 
  -8   7   4       29.44       33.32      1.55 o 
  -7   7   4      409.38      444.26      6.62 o 
  -6   7   4        5.56        6.43      0.68 o 
  -5   7   4       15.57        9.15      0.70 o 
  -4   7   4       11.12       10.90      0.69 o 
  -3   7   4        0.16        0.90      0.31 o 
  -2   7   4        3.29        2.04      0.33 o 
  -1   7   4      151.40      147.54      3.06 o 
   0   7   4       21.13       27.24      0.81 o 
   1   7   4      211.18      197.74      2.24 o 
   2   7   4       41.87       37.59      1.27 o 
   3   7   4       25.41       18.10      0.90 o 
   4   7   4     1926.55     1938.55     23.88 o 
   5   7   4        3.46        4.13      0.85 o 
   6   7   4      582.42      627.83      7.17 o 
   7   7   4       64.33       68.05      1.64 o 
   8   7   4       59.87       59.47      1.36 o 
   9   7   4       69.87       69.33      1.34 o 
 -12   8   4        5.85        2.75      0.45 o 
 -11   8   4       10.01       10.95      0.75 o 
 -10   8   4      162.06      185.90      3.38 o 
  -9   8   4      279.43      304.11      4.08 o 
  -8   8   4        1.06        1.18      0.60 o 
  -7   8   4      249.08      218.66      5.62 o 
  -6   8   4      428.14      391.52      4.81 o 
  -5   8   4       40.84       44.22      1.29 o 
  -4   8   4       38.78       49.23      1.33 o 
  -3   8   4      149.77      123.05      2.35 o 
  -2   8   4      675.17      597.72     11.08 o 
  -1   8   4      127.50      106.76      1.69 o 
   0   8   4      111.74       64.95      1.42 o 
   1   8   4      774.12      691.14     11.22 o 
   2   8   4      940.17      878.46     13.54 o 
   3   8   4      821.97      740.59      6.86 o 
   4   8   4     1467.54     1509.68     19.71 o 
   5   8   4      154.55      164.72      2.37 o 
   6   8   4       81.64       82.30      1.68 o 
   7   8   4       38.15       38.45      1.23 o 
   8   8   4      170.33      180.53      2.07 o 
 -11   9   4        4.63        6.51      0.60 o 
 -10   9   4       18.51       17.80      1.02 o 
  -9   9   4        3.91        4.31      0.75 o 
  -8   9   4       58.41       53.65      2.19 o 
  -7   9   4       80.32       84.01      2.01 o 
  -6   9   4       72.74       67.45      1.49 o 
  -5   9   4      305.17      297.41      2.97 o 
  -4   9   4      141.67      127.40      2.12 o 
  -3   9   4       45.29       42.41      1.29 o 
  -2   9   4       12.55       12.81      0.81 o 
  -1   9   4      582.90      544.76      7.22 o 
   0   9   4      111.75      126.49      2.52 o 
   1   9   4       16.27       13.16      1.54 o 
   2   9   4        0.15        1.35      0.68 o 
   3   9   4       18.06       13.27      0.96 o 
   4   9   4       20.04       24.43      1.27 o 
   5   9   4       78.85       80.56      1.68 o 
   6   9   4       58.98       68.52      1.67 o 
   7   9   4        7.57        7.21      0.77 o 
   8   9   4        0.46        1.07      0.41 o 
 -11  10   4       21.76       18.44      0.75 o 
 -10  10   4       94.85      105.13      1.98 o 
  -9  10   4        1.71        2.33      0.62 o 
  -8  10   4        5.97        5.75      0.69 o 
  -7  10   4       81.28       81.26      1.56 o 
  -6  10   4      223.28      205.57      3.21 o 
  -5  10   4        6.92        7.84      0.51 o 
  -4  10   4      407.93      379.62      3.75 o 
  -3  10   4     1106.01      958.59     12.66 o 
  -2  10   4       22.29       25.51      1.08 o 
  -1  10   4       78.26       56.10      3.44 o 
   0  10   4      202.05      178.17      4.81 o 
   1  10   4      738.41      696.82      8.80 o 
   2  10   4        7.49        4.72      1.18 o 
   3  10   4       62.16       72.66      2.49 o 
   4  10   4      101.27      108.01      2.74 o 
   5  10   4      736.68      748.10      6.79 o 
   6  10   4      124.62      114.71      1.98 o 
   7  10   4      138.49      140.78      2.15 o 
   8  10   4       74.75       81.89      1.49 o 
 -11  11   4       55.72       50.90      1.21 o 
 -10  11   4       29.21       31.84      1.11 o 
  -9  11   4        0.09        0.34      0.39 o 
  -8  11   4       67.53       71.34      2.75 o 
  -7  11   4      360.85      372.73      6.19 o 
  -6  11   4      148.95      145.56      1.93 o 
  -5  11   4      199.22      185.52      2.12 o 
  -4  11   4      137.06      138.17      2.96 o 
  -3  11   4      175.82      164.93      1.97 o 
  -2  11   4       18.83       15.80      0.79 o 
  -1  11   4       74.68       60.95      2.15 o 
   0  11   4       36.69       44.89      1.20 o 
   1  11   4        6.72        5.36      0.96 o 
   2  11   4       74.29       75.48      3.15 o 
   3  11   4       54.82       63.48      2.82 o 
   4  11   4        6.15        6.77      0.87 o 
   5  11   4      123.67      115.31      1.95 o 
   6  11   4      102.17      108.06      2.14 o 
   7  11   4       10.76       12.95      0.76 o 
 -10  12   4      261.68      246.96      6.42 o 
  -9  12   4       54.55       56.88      1.97 o 
  -8  12   4       14.69       15.46      0.93 o 
  -7  12   4      333.36      348.41      7.32 o 
  -6  12   4     1384.49     1506.67     14.79 o 
  -5  12   4       16.92       15.89      0.83 o 
  -4  12   4     1237.76     1299.49     12.85 o 
  -3  12   4      585.94      600.40      4.95 o 
  -2  12   4        9.05       10.22      0.89 o 
  -1  12   4       85.06       68.86      2.02 o 
   0  12   4       54.07       32.75      1.30 o 
   1  12   4       23.98       36.32      1.81 o 
   2  12   4        8.83        3.07      1.03 o 
   3  12   4       14.86       11.00      1.15 o 
   4  12   4       19.65       24.36      1.29 o 
   5  12   4      565.75      590.07      5.03 o 
   6  12   4        0.50        0.35      0.42 o 
   7  12   4      293.03      281.59      5.04 o 
 -10  13   4        0.68        0.71      0.37 o 
  -9  13   4       13.28       11.73      0.69 o 
  -8  13   4        1.88        2.39      0.41 o 
  -7  13   4        0.17        0.72      0.34 o 
  -6  13   4       12.02       13.23      0.72 o 
  -5  13   4      101.27      103.61      1.69 o 
  -4  13   4       63.89       64.58      1.49 o 
  -3  13   4       34.06       33.68      1.39 o 
  -2  13   4       49.15       47.66      1.57 o 
  -1  13   4       81.52       76.54      2.32 o 
   0  13   4        3.23        2.14      0.59 o 
   1  13   4       24.83       21.29      1.53 o 
   2  13   4        5.04        7.37      1.01 o 
   3  13   4       54.84       59.14      2.03 o 
   4  13   4       34.16       32.49      1.38 o 
   5  13   4        3.41        3.70      0.73 o 
   6  13   4      124.62      123.99      2.07 o 
  -9  14   4       40.40       41.78      1.10 o 
  -8  14   4       22.58       21.68      0.81 o 
  -7  14   4      750.43      780.18     11.19 o 
  -6  14   4      647.76      668.58      9.81 o 
  -5  14   4      386.43      428.22      8.73 o 
  -4  14   4      231.72      230.89      4.02 o 
  -3  14   4       85.54       76.41      1.87 o 
  -2  14   4       72.57       64.33      1.93 o 
  -1  14   4      119.93      105.10      2.85 o 
   0  14   4       80.10       79.83      1.68 o 
   1  14   4        6.63       13.36      0.91 o 
   2  14   4       15.81       15.28      1.08 o 
   3  14   4        0.37        0.62      0.67 o 
   4  14   4      148.22      166.30      5.69 o 
   5  14   4      161.34      163.19      8.80 o 
  -9  15   4       67.67       61.07      2.14 o 
  -8  15   4       27.05       30.45      0.84 o 
  -7  15   4       42.73       41.68      0.94 o 
  -6  15   4       67.95       65.66      1.19 o 
  -5  15   4       29.70       28.54      0.99 o 
  -4  15   4       76.53       74.08      2.13 o 
  -3  15   4      163.96      175.23      4.85 o 
  -2  15   4       41.11       43.21      1.31 o 
  -1  15   4       20.63       21.18      0.92 o 
   0  15   4       51.87       50.00      1.35 o 
   1  15   4        3.46        1.90      0.54 o 
   2  15   4       95.04       85.05      1.96 o 
   3  15   4       99.85       93.41      5.03 o 
   4  15   4       34.83       34.72      1.78 o 
   5  15   4        0.79        2.05      0.63 o 
  -8  16   4       20.75       16.63      1.05 o 
  -7  16   4        2.21        2.61      0.48 o 
  -6  16   4       10.90        9.45      0.63 o 
  -5  16   4       95.23       93.93      1.50 o 
  -4  16   4        1.99        1.64      0.50 o 
  -3  16   4      577.63      595.97      8.92 o 
  -2  16   4       42.00       42.32      1.21 o 
  -1  16   4       22.35       22.38      0.95 o 
   0  16   4      118.97      113.68      2.50 o 
   1  16   4      632.78      572.97      7.43 o 
   2  16   4        9.92        9.68      0.93 o 
   3  16   4      114.18       93.23      5.47 o 
   4  16   4       15.46       20.38      1.18 o 
  -7  17   4       30.76       25.57      0.94 o 
  -6  17   4      118.06      113.84      3.63 o 
  -5  17   4        2.69        2.74      0.44 o 
  -4  17   4      213.10      226.60      2.70 o 
  -3  17   4       95.16      103.13      1.89 o 
  -2  17   4      145.50      140.87      3.79 o 
  -1  17   4       17.30       20.92      1.30 o 
   0  17   4       17.29       13.68      0.81 o 
   1  17   4        1.67        1.97      0.60 o 
   2  17   4       65.64       65.72      1.69 o 
   3  17   4       47.61       54.21      2.43 o 
  -6  18   4       91.11       80.97      1.74 o 
  -5  18   4       81.07       82.07      1.28 o 
  -4  18   4       18.06       17.04      0.77 o 
  -3  18   4       41.57       45.62      1.17 o 
  -2  18   4      211.56      218.20      2.65 o 
  -1  18   4       13.47       14.90      0.83 o 
   0  18   4      193.05      192.27      2.51 o 
   1  18   4      114.85      118.02      2.03 o 
   2  18   4       40.17       39.78      1.43 o 
  -4  19   4       16.41       15.65      0.66 o 
  -3  19   4        2.93        2.57      0.43 o 
  -2  19   4       68.54       75.92      1.70 o 
  -1  19   4      350.05      341.75      2.70 o 
   0  19   4        0.18       -0.07      0.64 o 
 -13   1   5       56.87       49.36      1.22 o 
 -12   1   5       95.15       99.38      2.11 o 
 -11   1   5      162.41      171.46      2.92 o 
 -10   1   5       57.76       61.49      2.02 o 
  -9   1   5       44.73       49.27      1.87 o 
  -8   1   5     2859.78     2977.09     26.62 o 
  -7   1   5      226.03      248.12      5.90 o 
  -6   1   5     1618.23     1572.33     19.21 o 
  -5   1   5      321.81      280.71      4.20 o 
  -4   1   5     1651.58     1767.32     14.54 o 
  -3   1   5      913.31     1047.30     11.31 o 
  -2   1   5     2206.46     2420.90     23.37 o 
  -1   1   5       31.71       64.50      0.91 o 
   0   1   5      204.16      229.84      2.01 o 
   1   1   5        2.25       13.90      0.50 o 
   2   1   5      248.44      218.26      1.80 o 
   3   1   5      735.95      722.76     10.28 o 
   4   1   5      342.67      342.99      3.94 o 
   5   1   5      568.22      546.92      3.97 o 
   6   1   5       65.34       67.58      1.42 o 
   7   1   5       52.62       63.50      1.37 o 
   8   1   5      167.13      174.96      2.14 o 
   9   1   5      189.31      177.39      3.35 o 
 -13   2   5       55.58       52.05      1.22 o 
 -12   2   5        0.79        1.19      0.46 o 
 -11   2   5       98.19      106.43      2.34 o 
 -10   2   5       81.50       87.50      2.32 o 
  -9   2   5       67.53       78.55      2.28 o 
  -8   2   5      865.60      863.28      7.79 o 
  -7   2   5       71.33       82.51      1.92 o 
  -6   2   5      341.23      354.28      5.93 o 
  -5   2   5       12.31        7.37      0.53 o 
  -4   2   5      127.17      152.21      1.94 o 
  -3   2   5        0.52        1.38      0.30 o 
  -2   2   5        0.03        0.52      0.27 o 
  -1   2   5       58.08       58.97      0.88 o 
   0   2   5       39.29       49.14      0.89 o 
   1   2   5       90.10      105.71      1.19 o 
   2   2   5        9.42        9.58      0.55 o 
   3   2   5       44.68       38.77      1.32 o 
   4   2   5       11.27        9.66      0.70 o 
   5   2   5       13.06       14.82      0.84 o 
   6   2   5       81.94       73.01      1.48 o 
   7   2   5        0.36        1.13      0.46 o 
   8   2   5        0.07        0.22      0.36 o 
   9   2   5        0.12       -0.05      0.48 o 
 -13   3   5       68.39       62.70      2.21 o 
 -12   3   5      113.19      116.09      1.96 o 
 -11   3   5        0.22        0.53      0.51 o 
 -10   3   5      171.81      187.07      3.31 o 
  -9   3   5        7.87        8.25      0.79 o 
  -8   3   5        2.71        2.13      0.55 o 
  -7   3   5      213.46      209.59      3.42 o 
  -6   3   5      224.57      219.16      2.65 o 
  -5   3   5      129.79       92.58      1.53 o 
  -4   3   5        5.29        9.67      0.55 o 
  -3   3   5        6.16       10.30      0.52 o 
  -2   3   5     2179.39     2327.34     14.16 o 
  -1   3   5     2043.18     2183.88      8.97 o 
   0   3   5      434.68      452.31      4.02 o 
   1   3   5      325.16      325.18      1.93 o 
   2   3   5       17.96       11.89      0.65 o 
   3   3   5      409.66      388.22      4.06 o 
   4   3   5       27.63       26.57      1.02 o 
   5   3   5      182.61      191.58      2.94 o 
   6   3   5      310.68      317.09      5.04 o 
   7   3   5      243.39      253.84      5.23 o 
   8   3   5      105.12      105.35      1.62 o 
 -12   4   5        2.48        1.80      0.47 o 
 -11   4   5       15.68       19.01      0.94 o 
 -10   4   5      208.00      217.98      3.95 o 
  -9   4   5      254.37      265.66      5.12 o 
  -8   4   5       20.39       19.17      1.15 o 
  -7   4   5      151.13      146.00      3.93 o 
  -6   4   5     1086.88     1063.09     20.74 o 
  -5   4   5      148.98      138.27      2.20 o 
  -4   4   5       12.29        8.94      0.54 o 
  -3   4   5        0.39        0.66      0.29 o 
  -2   4   5      360.72      372.62      2.68 o 
  -1   4   5       23.45       16.35      0.55 o 
   0   4   5       54.71       44.21      0.82 o 
   1   4   5       49.92       53.58      0.95 o 
   2   4   5      510.10      479.64      3.99 o 
   3   4   5       24.36       23.38      0.75 o 
   4   4   5       96.69       96.43      1.85 o 
   5   4   5      187.96      195.42      3.76 o 
   6   4   5        7.80        6.80      0.68 o 
   7   4   5        0.16        0.90      0.46 o 
   8   4   5        8.03        7.06      0.58 o 
 -12   5   5      421.91      390.10      6.02 o 
 -11   5   5       47.34       44.31      1.11 o 
 -10   5   5      326.99      346.23      4.88 o 
  -9   5   5       45.35       49.52      1.42 o 
  -8   5   5      308.81      319.63      9.45 o 
  -7   5   5        1.55        2.13      0.45 o 
  -6   5   5      172.77      144.13      2.85 o 
  -5   5   5      621.06      563.85      6.51 o 
  -4   5   5     1103.71     1114.69     10.22 o 
  -3   5   5       97.04       84.51      1.30 o 
  -2   5   5      975.72     1026.12      5.11 o 
  -1   5   5      283.23      252.89      2.19 o 
   0   5   5      128.25      131.35      1.77 o 
   1   5   5      836.08      706.14      5.29 o 
   2   5   5      671.59      578.83      3.84 o 
   3   5   5      561.82      549.05      4.93 o 
   4   5   5       60.38       59.19      2.35 o 
   5   5   5      272.13      294.26      3.70 o 
   6   5   5      164.28      181.96      3.16 o 
   7   5   5      179.51      186.74      2.46 o 
   8   5   5      181.23      188.13      2.04 o 
 -12   6   5       53.08       45.81      1.13 o 
 -11   6   5        6.89        5.32      0.52 o 
 -10   6   5       86.05       85.98      1.66 o 
  -9   6   5      191.23      192.09      3.98 o 
  -8   6   5       35.63       34.46      1.37 o 
  -7   6   5      140.57      138.24      2.13 o 
  -6   6   5       70.64       62.33      1.58 o 
  -5   6   5       64.28       66.04      1.51 o 
  -4   6   5      354.70      339.69      2.89 o 
  -3   6   5       22.55       22.76      0.87 o 
  -2   6   5       88.38       83.70      1.45 o 
  -1   6   5      278.40      260.66      4.60 o 
   0   6   5       70.44       58.70      1.24 o 
   1   6   5       32.69       33.74      0.95 o 
   2   6   5      121.01      106.63      1.47 o 
   3   6   5      481.53      482.35      8.89 o 
   4   6   5      136.24      145.04      2.31 o 
   5   6   5       55.69       59.04      1.74 o 
   6   6   5       57.03       63.32      1.67 o 
   7   6   5       30.32       28.68      1.07 o 
   8   6   5       11.67       10.79      0.63 o 
 -12   7   5       53.96       51.41      1.97 o 
 -11   7   5       88.19       81.92      3.15 o 
 -10   7   5      313.10      323.41      6.95 o 
  -9   7   5      131.59      142.46      3.23 o 
  -8   7   5       29.03       27.68      1.22 o 
  -7   7   5       22.83       23.11      0.98 o 
  -6   7   5      672.03      646.78      4.92 o 
  -5   7   5     2056.25     1990.93     10.34 o 
  -4   7   5       55.11       55.84      1.29 o 
  -3   7   5      883.15      910.67      6.33 o 
  -2   7   5     2322.53     2375.11     66.23 o 
  -1   7   5      567.71      502.20      4.35 o 
   0   7   5      203.09      180.44      3.40 o 
   1   7   5      766.83      645.17      4.25 o 
   2   7   5       10.56        8.38      0.63 o 
   3   7   5     1270.68     1264.00     11.30 o 
   4   7   5       22.73       23.03      1.15 o 
   5   7   5       14.08       17.74      1.13 o 
   6   7   5      275.52      292.23      4.20 o 
   7   7   5        0.43        0.38      0.40 o 
   8   7   5       42.29       38.64      1.00 o 
 -12   8   5       15.70        9.54      0.63 o 
 -11   8   5       16.51       19.80      1.07 o 
 -10   8   5      270.68      279.45      3.41 o 
  -9   8   5       35.14       31.27      1.46 o 
  -8   8   5        0.05        0.28      0.44 o 
  -7   8   5      219.76      205.37      3.91 o 
  -6   8   5       65.23       60.74      1.26 o 
  -5   8   5       47.98       55.13      1.15 o 
  -4   8   5      414.32      446.83      3.96 o 
  -3   8   5       26.42       25.89      1.06 o 
  -2   8   5      312.01      288.34      7.55 o 
  -1   8   5      148.78      134.11      2.69 o 
   0   8   5      121.26      113.90      2.46 o 
   1   8   5      176.45      160.82      3.21 o 
   2   8   5      301.80      276.81     10.72 o 
   3   8   5      104.27       87.20      2.02 o 
   4   8   5      659.99      662.55     10.95 o 
   5   8   5      243.68      241.06      3.97 o 
   6   8   5        5.88        4.51      0.63 o 
   7   8   5        7.82        8.43      0.63 o 
 -11   9   5      121.47      124.14      1.85 o 
 -10   9   5        2.06        5.49      0.68 o 
  -9   9   5      236.23      266.04      4.08 o 
  -8   9   5      229.67      209.87      6.61 o 
  -7   9   5        1.59        2.14      0.48 o 
  -6   9   5      555.11      531.01      3.82 o 
  -5   9   5      324.69      290.53      3.51 o 
  -4   9   5       43.55       42.62      0.91 o 
  -3   9   5       25.53       12.09      0.71 o 
  -2   9   5     1630.86     1493.20      9.77 o 
  -1   9   5       95.56       94.98      3.38 o 
   0   9   5      452.13      403.26      5.14 o 
   1   9   5      274.85      245.29      5.10 o 
   2   9   5     1360.71     1474.18     47.64 o 
   3   9   5      644.68      659.11     20.63 o 
   4   9   5       93.25       86.66      2.21 o 
   5   9   5      202.40      213.57      2.67 o 
   6   9   5       94.16      104.81      2.31 o 
   7   9   5        2.84        1.70      0.44 o 
 -11  10   5        7.89       10.46      0.67 o 
 -10  10   5       10.30        9.20      0.77 o 
  -9  10   5       51.95       51.23      1.82 o 
  -8  10   5        5.36        3.54      0.49 o 
  -7  10   5       91.23       92.09      1.65 o 
  -6  10   5        9.13       10.59      0.70 o 
  -5  10   5        4.27        5.87      0.57 o 
  -4  10   5        6.39        6.98      0.60 o 
  -3  10   5      691.29      652.21      5.68 o 
  -2  10   5       74.40       73.94      1.49 o 
  -1  10   5      534.08      471.48      7.69 o 
   0  10   5       54.38       57.05      2.67 o 
   1  10   5       54.88       51.67      2.72 o 
   2  10   5       67.48       65.63      2.95 o 
   3  10   5        1.91        1.88      1.00 o 
   4  10   5      147.57      122.30      2.71 o 
   5  10   5        0.09        0.28      0.44 o 
   6  10   5        3.69        1.47      0.52 o 
   7  10   5       69.72       66.69      1.37 o 
 -11  11   5       84.16       90.50      1.99 o 
 -10  11   5       31.20       30.27      1.12 o 
  -9  11   5      304.25      368.19      3.86 o 
  -8  11   5      422.48      431.88      6.60 o 
  -7  11   5      457.70      465.64      4.23 o 
  -6  11   5     1074.80     1129.66     11.91 o 
  -5  11   5     1504.12     1620.22     12.14 o 
  -4  11   5      794.03      843.16      7.19 o 
  -3  11   5      673.19      648.80      7.60 o 
  -2  11   5      130.90      116.54      2.17 o 
  -1  11   5      410.99      389.76      7.23 o 
   0  11   5       61.09       40.99      1.83 o 
   1  11   5      149.01      149.73      4.24 o 
   2  11   5       10.36       17.21      1.89 o 
   3  11   5      378.53      390.01      6.51 o 
   4  11   5        1.08        2.10      0.87 o 
   5  11   5     1235.57     1230.02     11.71 o 
   6  11   5      193.18      201.51      3.80 o 
 -10  12   5        0.52        0.84      0.38 o 
  -9  12   5       10.23        9.72      0.84 o 
  -8  12   5      459.74      489.09     10.00 o 
  -7  12   5      164.98      171.74      3.53 o 
  -6  12   5        6.39        8.76      0.68 o 
  -5  12   5       13.51       14.18      0.80 o 
  -4  12   5      472.04      497.32      3.77 o 
  -3  12   5        2.89        3.30      0.63 o 
  -2  12   5       84.56       78.12      2.20 o 
  -1  12   5       76.61       66.19      1.58 o 
   0  12   5        9.56       18.08      1.23 o 
   1  12   5        5.15        4.02      2.67 o 
   2  12   5       21.55       23.74      2.01 o 
   3  12   5        4.22        5.22      1.15 o 
   4  12   5      128.79      126.20      3.36 o 
   5  12   5       33.88       42.34      2.32 o 
   6  12   5      194.76      174.98      4.09 o 
 -10  13   5      105.15       98.37      1.60 o 
  -9  13   5      719.88      769.79      4.81 o 
  -8  13   5        9.67        9.63      0.54 o 
  -7  13   5      759.96      802.19      6.46 o 
  -6  13   5     1884.81     2074.81     20.15 o 
  -5  13   5      224.47      231.04      3.00 o 
  -4  13   5       58.06       62.80      1.57 o 
  -3  13   5        6.55        5.55      0.74 o 
  -2  13   5      212.53      215.91      3.44 o 
  -1  13   5       46.61       26.35      1.15 o 
   0  13   5       76.54       65.20      2.68 o 
   1  13   5       84.33       62.37      4.46 o 
   2  13   5      110.90      115.04      3.50 o 
   3  13   5       83.97       85.29      2.97 o 
   4  13   5       56.51       57.56      2.25 o 
   5  13   5      437.24      463.45     11.35 o 
  -9  14   5       83.85       84.40      1.40 o 
  -8  14   5      188.07      173.44      5.05 o 
  -7  14   5       11.16       12.94      0.63 o 
  -6  14   5      182.08      180.67      2.08 o 
  -5  14   5       16.32       15.56      0.91 o 
  -4  14   5       16.30       15.83      1.27 o 
  -3  14   5        1.73        2.20      0.58 o 
  -2  14   5        2.89        2.19      0.51 o 
  -1  14   5      161.35      149.27      4.17 o 
   0  14   5      407.03      361.43      5.37 o 
   1  14   5      215.58      216.05      8.70 o 
   2  14   5        0.20        0.12      0.75 o 
   3  14   5      116.28      118.62      4.54 o 
   4  14   5       87.78       91.84      2.50 o 
  -8  15   5      388.22      363.54      4.99 o 
  -7  15   5      131.17      128.71      1.73 o 
  -6  15   5       11.98       12.39      0.72 o 
  -5  15   5      177.70      183.68      3.58 o 
  -4  15   5       20.84       22.67      1.11 o 
  -3  15   5      305.95      303.23      4.24 o 
  -2  15   5      619.52      632.39     14.57 o 
  -1  15   5      300.20      305.66      5.09 o 
   0  15   5       56.39       50.19      1.39 o 
   1  15   5      367.17      361.20     12.38 o 
   2  15   5      117.47      114.81      3.89 o 
   3  15   5      123.31      148.96      3.26 o 
   4  15   5        3.86        4.16      0.68 o 
  -7  16   5       81.87       79.70      1.33 o 
  -6  16   5       64.49       62.77      1.32 o 
  -5  16   5        5.40        4.77      0.57 o 
  -4  16   5      118.19      126.62      2.06 o 
  -3  16   5       27.00       30.70      1.15 o 
  -2  16   5        6.07        8.04      0.73 o 
  -1  16   5       21.50       16.05      0.89 o 
   0  16   5       24.91       27.26      1.00 o 
   1  16   5        0.83        2.55      1.21 o 
   2  16   5       23.45       17.15      1.33 o 
   3  16   5       51.39       55.58      2.43 o 
  -6  17   5      243.06      230.07      3.92 o 
  -5  17   5      307.40      311.70      3.01 o 
  -4  17   5       16.79       19.19      0.87 o 
  -3  17   5        0.59        0.96      0.44 o 
  -2  17   5      369.82      401.18      3.70 o 
  -1  17   5       87.40       83.84      1.67 o 
   0  17   5      190.23      178.55      8.83 o 
   1  17   5       74.40       68.79      3.14 o 
   2  17   5       80.39       94.59      2.86 o 
  -5  18   5        3.78        5.20      0.43 o 
  -4  18   5      234.66      232.75      2.40 o 
  -3  18   5      254.66      251.87      4.59 o 
  -2  18   5       87.67       79.44      1.51 o 
  -1  18   5       97.65       84.93      1.59 o 
   0  18   5       17.87       17.32      1.64 o 
 -13   0   6        1.12        0.78      0.45 o 
 -12   0   6       53.71       65.28      2.19 o 
 -11   0   6      274.56      318.94      5.44 o 
 -10   0   6        8.08        9.42      1.49 o 
  -9   0   6     3011.75     3633.51     24.92 o 
  -8   0   6     2651.81     2970.25     20.21 o 
  -7   0   6       93.88      103.84      2.19 o 
  -6   0   6      525.88      528.21     13.25 o 
  -5   0   6      456.51      473.79      8.15 o 
  -4   0   6      252.75      209.09      2.97 o 
  -3   0   6      581.24      693.25     20.60 o 
  -2   0   6       23.04       33.11      2.47 o 
  -1   0   6     1033.34     1254.63      5.70 o 
   0   0   6      277.30      269.41      2.68 o 
   1   0   6        2.70        6.63      0.72 o 
   2   0   6      956.00      999.07      9.30 o 
   3   0   6      257.91      231.28      4.56 o 
   4   0   6      225.72      215.28      3.52 o 
   5   0   6      311.75      302.65      4.09 o 
   6   0   6        6.27        7.67      0.90 o 
   7   0   6       33.94       46.09      1.51 o 
   8   0   6        4.81        4.19      0.67 o 
 -13   1   6       32.50       30.92      0.97 o 
 -12   1   6        1.01        1.46      0.46 o 
 -11   1   6      125.84      130.95      2.51 o 
 -10   1   6      267.51      287.77      7.62 o 
  -9   1   6     1058.43     1170.85      8.01 o 
  -8   1   6      465.75      514.18      8.53 o 
  -7   1   6       53.59       43.42      1.02 o 
  -6   1   6      252.35      225.68      2.53 o 
  -5   1   6       48.90       44.08      1.06 o 
  -4   1   6      220.13      240.36      3.30 o 
  -3   1   6      507.43      530.09      9.61 o 
  -2   1   6       24.69       25.85      1.02 o 
  -1   1   6       19.41       18.88      0.65 o 
   0   1   6       68.94       71.23      1.03 o 
   1   1   6       79.08       84.63      1.14 o 
   2   1   6       53.44       57.64      0.98 o 
   3   1   6        1.01        3.10      0.56 o 
   4   1   6       18.49       15.13      0.87 o 
   5   1   6        5.31        1.90      0.47 o 
   6   1   6      168.00      147.38      1.88 o 
   7   1   6        0.03        0.13      0.30 o 
   8   1   6       22.40       23.52      0.93 o 
 -13   2   6       37.51       35.46      1.00 o 
 -12   2   6      129.21      132.20      2.09 o 
 -11   2   6      852.49      962.59      8.10 o 
 -10   2   6       58.42       56.76      1.86 o 
  -9   2   6        0.46        0.77      0.64 o 
  -8   2   6       83.40       75.63      1.56 o 
  -7   2   6      844.85      850.98      5.15 o 
  -6   2   6      418.06      428.04      7.60 o 
  -5   2   6      747.72      745.47      5.97 o 
  -4   2   6      204.62      148.23      1.79 o 
  -3   2   6      351.88      341.68      4.11 o 
  -2   2   6     1687.86     1824.52     11.37 o 
  -1   2   6     1141.92     1286.76      7.54 o 
   0   2   6      111.80      102.78      1.21 o 
   1   2   6       36.36       36.68      0.85 o 
   2   2   6      228.99      197.59      1.64 o 
   3   2   6      450.69      428.63      3.61 o 
   4   2   6      325.08      306.71      2.90 o 
   5   2   6       94.32      105.06      2.14 o 
   6   2   6      283.34      290.38      2.78 o 
   7   2   6       65.53       71.29      1.08 o 
   8   2   6       33.35       29.85      1.35 o 
 -13   3   6        6.44        4.88      0.58 o 
 -12   3   6        1.42        1.59      0.48 o 
 -11   3   6       17.17       16.60      1.07 o 
 -10   3   6       14.53       16.00      1.04 o 
  -9   3   6       37.76       36.65      1.32 o 
  -8   3   6       86.64       85.79      2.13 o 
  -7   3   6       48.68       45.56      0.96 o 
  -6   3   6       86.68       77.04      1.72 o 
  -5   3   6       30.82       25.20      0.94 o 
  -4   3   6      109.93      104.60      1.67 o 
  -3   3   6      303.85      315.97      2.80 o 
  -2   3   6      182.20      199.19      2.63 o 
  -1   3   6       13.50       11.92      0.60 o 
   0   3   6        0.41        1.59      0.32 o 
   1   3   6       18.40       18.29      0.77 o 
   2   3   6        9.80       12.61      0.56 o 
   3   3   6       36.94       36.70      1.07 o 
   4   3   6       52.18       49.08      1.28 o 
   5   3   6       47.53       45.51      1.28 o 
   6   3   6        5.32        3.64      0.52 o 
   7   3   6       23.82       27.51      0.87 o 
 -12   4   6      184.79      186.75      2.38 o 
 -11   4   6      109.51      118.24      2.34 o 
 -10   4   6      251.34      259.82      6.30 o 
  -9   4   6      174.74      173.94      2.78 o 
  -8   4   6       11.97       13.70      0.75 o 
  -7   4   6      107.21      111.98      1.50 o 
  -6   4   6      225.91      191.87      3.07 o 
  -5   4   6       52.61       42.21      1.19 o 
  -4   4   6      809.45      701.00     13.07 o 
  -3   4   6      110.90      126.53      1.85 o 
  -2   4   6      182.32      153.45      2.71 o 
  -1   4   6     1193.11     1241.35      6.89 o 
   0   4   6     1626.52     1569.96      6.28 o 
   1   4   6       32.23       28.85      0.89 o 
   2   4   6      932.14      873.18      6.67 o 
   3   4   6      198.93      211.76      2.85 o 
   4   4   6      142.20      147.97      2.00 o 
   5   4   6        4.38        2.93      0.51 o 
   6   4   6      256.56      271.53      4.71 o 
   7   4   6       52.34       51.90      1.17 o 
 -12   5   6      127.84      122.31      1.82 o 
 -11   5   6       38.32       35.28      1.38 o 
 -10   5   6       41.45       37.18      1.40 o 
  -9   5   6       35.60       33.95      1.20 o 
  -8   5   6      188.78      180.17      2.49 o 
  -7   5   6        5.34        4.98      0.51 o 
  -6   5   6      144.69      138.75      1.65 o 
  -5   5   6       41.99       36.37      1.26 o 
  -4   5   6      728.38      746.66      6.86 o 
  -3   5   6      101.04       93.06      1.67 o 
  -2   5   6      104.02       93.21      2.36 o 
  -1   5   6      128.41      125.16      1.87 o 
   0   5   6      101.69       97.70      1.45 o 
   1   5   6      353.90      308.79      2.07 o 
   2   5   6      697.68      713.99      7.92 o 
   3   5   6        0.33        0.53      0.43 o 
   4   5   6       21.03       19.64      0.98 o 
   5   5   6       84.76       87.35      1.95 o 
   6   5   6       30.69       32.45      1.16 o 
   7   5   6       15.23       11.50      0.65 o 
 -12   6   6      232.99      221.48      9.41 o 
 -11   6   6       29.83       31.27      0.93 o 
 -10   6   6       58.71       55.13      1.35 o 
  -9   6   6      172.25      189.57      2.93 o 
  -8   6   6      101.04      106.72      1.97 o 
  -7   6   6      296.75      290.99      3.07 o 
  -6   6   6       21.89       20.33      2.11 o 
  -5   6   6     1405.41     1390.24     11.91 o 
  -4   6   6     1251.38     1161.49     17.56 o 
  -3   6   6      266.52      235.26      3.52 o 
  -2   6   6        2.34        1.88      0.54 o 
  -1   6   6     1669.11     1590.60     20.43 o 
   0   6   6       27.36       28.96      0.89 o 
   1   6   6     1441.86     1310.12      7.74 o 
   2   6   6       56.67       49.01      1.31 o 
   3   6   6      114.34      102.34      1.73 o 
   4   6   6        1.04        1.83      0.52 o 
   5   6   6       20.47       23.21      1.29 o 
   6   6   6      159.55      163.91      2.21 o 
   7   6   6      247.09      244.62      2.15 o 
 -12   7   6       30.95       26.19      1.23 o 
 -11   7   6        0.62        0.75      0.43 o 
 -10   7   6       47.45       50.41      1.60 o 
  -9   7   6       44.48       53.36      1.74 o 
  -8   7   6      172.80      180.13      2.80 o 
  -7   7   6       21.01       20.18      0.92 o 
  -6   7   6      203.06      218.20      2.67 o 
  -5   7   6       11.12       10.41      0.57 o 
  -4   7   6       33.70       31.27      0.87 o 
  -3   7   6      209.83      201.72      3.60 o 
  -2   7   6        2.69        1.94      0.74 o 
  -1   7   6      383.75      381.85      4.11 o 
   0   7   6      234.56      201.38      2.09 o 
   1   7   6      661.56      649.49      4.89 o 
   2   7   6      519.89      507.26      7.09 o 
   3   7   6        0.58        1.11      0.51 o 
   4   7   6      109.65      107.23      1.92 o 
   5   7   6        1.81        1.26      0.52 o 
   6   7   6        0.06        0.44      0.39 o 
   7   7   6       21.90       26.47      0.84 o 
 -12   8   6      160.31      149.95      3.23 o 
 -11   8   6      101.24       91.77      1.62 o 
 -10   8   6       42.74       44.15      1.46 o 
  -9   8   6       75.30       74.10      2.16 o 
  -8   8   6       90.65       91.42      2.87 o 
  -7   8   6      420.53      438.75      6.87 o 
  -6   8   6      539.46      563.80      4.97 o 
  -5   8   6      377.32      367.47      6.28 o 
  -4   8   6     1625.03     1565.67     18.49 o 
  -3   8   6       23.92       22.19      0.77 o 
  -2   8   6      917.57      845.59     10.21 o 
  -1   8   6     1215.22     1143.42     11.42 o 
   0   8   6      367.70      335.51      6.67 o 
   1   8   6      132.45      112.29      2.87 o 
   2   8   6      636.18      600.90     17.88 o 
   3   8   6       67.58       72.79      1.83 o 
   4   8   6      208.38      221.16      5.59 o 
   5   8   6      119.10      107.27      3.80 o 
   6   8   6      228.85      235.11      3.96 o 
 -11   9   6        2.87        2.73      0.43 o 
 -10   9   6       17.26       15.35      0.97 o 
  -9   9   6        5.49        6.84      0.82 o 
  -8   9   6      190.51      190.44      3.40 o 
  -7   9   6      102.97      107.44      1.81 o 
  -6   9   6       86.22       93.25      1.85 o 
  -5   9   6        0.68        0.55      0.46 o 
  -4   9   6        0.03        0.73      0.45 o 
  -3   9   6      537.96      523.61     10.94 o 
  -2   9   6        1.35        1.29      0.48 o 
  -1   9   6      105.79       87.64      1.61 o 
   0   9   6      440.40      440.94      8.50 o 
   1   9   6        1.43        1.66      0.97 o 
   2   9   6       40.69       46.19      2.67 o 
   3   9   6       98.25       95.71      2.91 o 
   4   9   6       24.12       19.58      1.11 o 
   5   9   6        2.37        4.22      0.73 o 
   6   9   6       64.11       58.93      1.27 o 
 -11  10   6       21.39       22.06      0.77 o 
 -10  10   6      168.23      165.09      2.33 o 
  -9  10   6        5.77        6.73      0.76 o 
  -8  10   6      199.99      194.66      4.24 o 
  -7  10   6        4.60        4.10      0.55 o 
  -6  10   6       64.00       76.34      1.70 o 
  -5  10   6      673.21      669.23      7.68 o 
  -4  10   6     1036.33     1075.51     10.96 o 
  -3  10   6       36.47       32.94      1.01 o 
  -2  10   6        6.41        5.16      1.14 o 
  -1  10   6      472.53      432.87      6.99 o 
   0  10   6      634.07      631.23     13.22 o 
   1  10   6        0.27       -0.29      0.85 o 
   2  10   6      133.17      147.11      4.26 o 
   3  10   6      119.80      131.77      3.78 o 
   4  10   6        7.30        8.66      0.90 o 
   5  10   6        2.52        3.72      0.54 o 
   6  10   6      174.82      173.98      4.09 o 
 -10  11   6      176.52      174.88      4.36 o 
  -9  11   6      419.70      426.39      4.58 o 
  -8  11   6       86.75       82.23      1.99 o 
  -7  11   6      257.73      259.05      4.52 o 
  -6  11   6       60.35       67.44      1.44 o 
  -5  11   6      101.40      105.90      1.94 o 
  -4  11   6      130.96      131.08      2.32 o 
  -3  11   6       33.89       33.79      1.10 o 
  -2  11   6       58.76       52.39      1.32 o 
  -1  11   6        8.38        5.15      0.73 o 
   0  11   6       66.48       67.21      2.98 o 
   1  11   6        1.44        3.09      1.07 o 
   2  11   6        2.58        3.87      1.10 o 
   3  11   6        2.21        3.17      0.95 o 
   4  11   6      130.14      143.55      3.79 o 
   5  11   6        0.35        0.35      0.63 o 
 -10  12   6       84.31       93.68      1.44 o 
  -9  12   6      293.20      300.41      7.26 o 
  -8  12   6      262.54      276.16      3.03 o 
  -7  12   6      143.49      136.49      1.83 o 
  -6  12   6      107.74      119.68      3.93 o 
  -5  12   6      367.65      377.35      3.34 o 
  -4  12   6      397.62      409.10      3.97 o 
  -3  12   6       27.38       34.02      1.12 o 
  -2  12   6        0.26        1.17      0.47 o 
  -1  12   6      371.76      372.33      6.13 o 
   0  12   6      352.97      381.89      6.38 o 
   1  12   6       20.95       18.77      1.79 o 
   2  12   6      353.09      373.59      6.10 o 
   3  12   6      343.40      364.19      6.94 o 
   4  12   6       40.82       44.25      1.86 o 
  -9  13   6        2.22        1.79      0.37 o 
  -8  13   6       18.30       16.30      0.66 o 
  -7  13   6        5.48        4.71      0.48 o 
  -6  13   6      189.13      191.76      2.18 o 
  -5  13   6       22.26       22.79      0.94 o 
  -4  13   6       26.23       28.56      1.03 o 
  -3  13   6        1.92        1.89      0.53 o 
  -2  13   6       82.43       76.01      1.83 o 
  -1  13   6       60.72       52.85      2.04 o 
   0  13   6       30.42       28.70      1.98 o 
   1  13   6      141.66      155.15      5.00 o 
   2  13   6       34.04       38.92      2.11 o 
   3  13   6        3.31        3.36      0.85 o 
   4  13   6       61.30       55.25      2.53 o 
  -9  14   6      182.50      156.46      3.88 o 
  -8  14   6       36.51       37.75      0.82 o 
  -7  14   6        6.65        5.57      0.45 o 
  -6  14   6      504.20      532.76      6.17 o 
  -5  14   6      113.32      113.84      1.80 o 
  -4  14   6     1090.22     1164.68     17.72 o 
  -3  14   6        5.82        5.41      0.68 o 
  -2  14   6       62.04       60.69      1.64 o 
  -1  14   6      131.36      137.28      2.60 o 
   0  14   6      359.58      388.90     11.94 o 
   1  14   6       14.07       10.87      1.30 o 
   2  14   6      240.10      262.14      7.07 o 
   3  14   6      111.41      135.29      2.90 o 
  -8  15   6      295.08      279.83      5.51 o 
  -7  15   6        2.14        2.90      0.37 o 
  -6  15   6      107.96      113.32      1.55 o 
  -5  15   6        3.39        4.63      0.59 o 
  -4  15   6       33.89       37.00      1.23 o 
  -3  15   6      247.58      250.72      2.82 o 
  -2  15   6      339.52      316.28      3.77 o 
  -1  15   6        0.42        0.00      0.47 o 
   0  15   6       22.12       16.39      1.48 o 
   1  15   6       83.64       80.87      3.14 o 
   2  15   6       23.91       19.74      1.28 o 
   3  15   6        4.78        9.08      1.10 o 
  -7  16   6       26.25       23.12      1.13 o 
  -6  16   6       13.02       10.97      0.59 o 
  -5  16   6       75.05       70.54      1.33 o 
  -4  16   6      490.63      502.86      3.57 o 
  -3  16   6      117.55      127.11      1.87 o 
  -2  16   6      164.39      156.39      2.29 o 
  -1  16   6      582.95      520.10      7.68 o 
   0  16   6       60.51       60.29      2.03 o 
   1  16   6       36.02       24.74      1.35 o 
   2  16   6       26.21       31.08      1.71 o 
  -5  17   6       48.92       47.17      1.32 o 
  -4  17   6       20.08       21.12      0.76 o 
  -3  17   6       41.08       41.63      1.36 o 
  -2  17   6      105.85      118.14      2.33 o 
  -1  17   6        5.00        4.63      1.00 o 
   0  17   6      114.86      114.83      3.43 o 
 -12   1   7       27.59       31.54      1.08 o 
 -11   1   7      672.19      716.60     11.41 o 
 -10   1   7      811.11      899.05      7.07 o 
  -9   1   7       27.04       29.28      1.18 o 
  -8   1   7      483.20      524.33      4.67 o 
  -7   1   7      487.22      484.73      5.85 o 
  -6   1   7      239.35      213.35      3.10 o 
  -5   1   7      108.93      119.58      1.87 o 
  -4   1   7      136.52      136.44      2.30 o 
  -3   1   7      431.54      360.40      6.67 o 
  -2   1   7      205.03      187.79      2.34 o 
  -1   1   7      513.88      496.69      3.67 o 
   0   1   7      499.88      481.70      3.58 o 
   1   1   7      510.28      490.15      3.85 o 
   2   1   7       40.94       36.35      1.14 o 
   3   1   7      984.12     1056.61      5.46 o 
   4   1   7       60.36       64.62      1.36 o 
   5   1   7        5.83        7.54      0.58 o 
   6   1   7        0.77        1.51      0.42 o 
 -12   2   7       38.34       30.30      1.04 o 
 -11   2   7        5.40        5.63      0.73 o 
 -10   2   7      338.66      333.40      7.54 o 
  -9   2   7       94.05       99.29      2.40 o 
  -8   2   7        1.62        2.28      0.52 o 
  -7   2   7      402.05      387.66      4.66 o 
  -6   2   7       67.83       68.91      1.07 o 
  -5   2   7       47.51       49.00      0.99 o 
  -4   2   7      143.91      144.28      3.00 o 
  -3   2   7      172.92      172.82      2.36 o 
  -2   2   7        1.33        1.61      0.44 o 
  -1   2   7        9.31       10.07      0.48 o 
   0   2   7       52.92       58.61      0.89 o 
   1   2   7       12.92       11.91      0.73 o 
   2   2   7       19.11       15.11      0.87 o 
   3   2   7       10.93        8.52      0.70 o 
   4   2   7       65.54       61.68      1.35 o 
   5   2   7        0.42        1.00      0.39 o 
   6   2   7       16.12       15.54      0.68 o 
 -12   3   7        8.68        6.89      0.61 o 
 -11   3   7        1.42        4.06      0.66 o 
 -10   3   7       50.28       58.19      2.47 o 
  -9   3   7       81.54       77.85      1.56 o 
  -8   3   7        1.95        3.16      0.50 o 
  -7   3   7      615.23      608.46      4.45 o 
  -6   3   7      351.81      305.58      4.07 o 
  -5   3   7       18.42       23.22      0.73 o 
  -4   3   7      684.74      723.06      9.38 o 
  -3   3   7     2125.66     2154.63     36.70 o 
  -2   3   7      192.38      168.44      1.81 o 
  -1   3   7      246.27      245.37      2.13 o 
   0   3   7      495.24      452.40      2.59 o 
   1   3   7      501.84      493.45      5.08 o 
   2   3   7        1.98        2.79      0.57 o 
   3   3   7      272.55      286.22      3.79 o 
   4   3   7      326.90      339.14      2.85 o 
   5   3   7        1.14        1.49      0.41 o 
   6   3   7       64.47       58.10      1.03 o 
 -12   4   7       28.91       23.80      0.90 o 
 -11   4   7        9.03        6.64      0.73 o 
 -10   4   7        4.35        4.04      0.54 o 
  -9   4   7        7.99        7.51      0.58 o 
  -8   4   7     1134.78     1174.12     11.32 o 
  -7   4   7        6.20        8.61      0.65 o 
  -6   4   7      244.11      247.61      4.59 o 
  -5   4   7       11.54        9.85      0.56 o 
  -4   4   7       18.70       15.95      0.66 o 
  -3   4   7      327.45      320.81      2.61 o 
  -2   4   7      147.28      146.18      2.21 o 
  -1   4   7       38.18       37.12      0.74 o 
   0   4   7       17.23       13.12      0.79 o 
   1   4   7      137.58      133.93      2.81 o 
   2   4   7       24.37       26.94      1.02 o 
   3   4   7        0.40        1.03      0.45 o 
   4   4   7       17.27       18.30      0.82 o 
   5   4   7       17.24       19.08      0.80 o 
   6   4   7        6.59        6.85      0.55 o 
 -12   5   7      192.15      178.11      2.23 o 
 -11   5   7      170.93      180.38      2.67 o 
 -10   5   7      121.90      125.91      2.05 o 
  -9   5   7       50.67       49.60      1.15 o 
  -8   5   7        2.00        1.53      0.43 o 
  -7   5   7      139.60      138.87      1.93 o 
  -6   5   7     1099.22     1045.66     15.04 o 
  -5   5   7       80.54       67.90      1.33 o 
  -4   5   7      449.37      441.45      5.43 o 
  -3   5   7     1488.04     1458.56      9.02 o 
  -2   5   7      455.79      429.14      3.76 o 
  -1   5   7     2571.41     2651.71     34.01 o 
   0   5   7     2099.47     2181.85     14.00 o 
   1   5   7        2.73        3.90      0.64 o 
   2   5   7       15.87       12.86      0.82 o 
   3   5   7      119.79      112.85      1.81 o 
   4   5   7      109.11      114.28      1.88 o 
   5   5   7       12.36        8.49      0.72 o 
   6   5   7        7.63        7.52      0.54 o 
 -12   6   7        3.27        3.31      0.58 o 
 -11   6   7        5.52        4.89      0.45 o 
 -10   6   7       14.27       13.22      0.76 o 
  -9   6   7       29.20       31.91      1.14 o 
  -8   6   7       20.01       21.35      0.90 o 
  -7   6   7        4.82        6.62      0.64 o 
  -6   6   7       32.95       38.32      1.40 o 
  -5   6   7      544.77      564.29      8.64 o 
  -4   6   7      147.40      138.94      2.64 o 
  -3   6   7       71.58       72.97      1.54 o 
  -2   6   7       31.55       30.92      1.07 o 
  -1   6   7        2.62        3.66      0.64 o 
   0   6   7      449.02      428.78      6.91 o 
   1   6   7        1.88        0.81      0.47 o 
   2   6   7       94.62       95.91      2.05 o 
   3   6   7        0.58        1.22      0.47 o 
   4   6   7       55.02       53.21      1.47 o 
   5   6   7        6.97        5.70      0.65 o 
   6   6   7        6.46        6.28      0.60 o 
 -12   7   7      195.94      173.83      3.66 o 
 -11   7   7       92.46       95.50      1.81 o 
 -10   7   7        5.28        6.36      0.66 o 
  -9   7   7       78.74       70.88      1.37 o 
  -8   7   7      342.47      366.78      5.58 o 
  -7   7   7      802.35      797.95      6.76 o 
  -6   7   7       11.25       14.99      0.85 o 
  -5   7   7      159.37      161.42      2.34 o 
  -4   7   7       89.79       84.43      1.60 o 
  -3   7   7     2018.10     2121.86     17.75 o 
  -2   7   7      141.24      136.12      2.15 o 
  -1   7   7      370.68      357.77      6.12 o 
   0   7   7      239.49      245.73      2.86 o 
   1   7   7        1.84        3.40      0.59 o 
   2   7   7        6.31        3.65      0.56 o 
   3   7   7      373.05      378.54      3.41 o 
   4   7   7       69.63       71.87      1.75 o 
   5   7   7       61.04       60.77      1.40 o 
   6   7   7       95.14       97.97      1.60 o 
 -11   8   7        6.28        5.51      0.51 o 
 -10   8   7       10.18        9.68      0.77 o 
  -9   8   7       19.22       15.81      0.80 o 
  -8   8   7       76.04       76.23      1.57 o 
  -7   8   7       26.53       25.98      1.06 o 
  -6   8   7      142.30      159.62      2.29 o 
  -5   8   7      132.39      134.67      2.75 o 
  -4   8   7      402.58      427.79      4.55 o 
  -3   8   7      563.12      593.73      8.21 o 
  -2   8   7      434.62      427.27      4.23 o 
  -1   8   7      334.25      319.82      3.80 o 
   0   8   7      309.78      307.99      4.02 o 
   1   8   7      510.66      475.26     10.61 o 
   2   8   7      128.74      125.17      2.23 o 
   3   8   7       14.00       12.91      0.99 o 
   4   8   7       54.18       50.05      1.27 o 
   5   8   7        5.78        7.34      0.59 o 
 -11   9   7       45.22       45.28      1.15 o 
 -10   9   7       51.21       48.26      1.25 o 
  -9   9   7       15.75       15.12      0.77 o 
  -8   9   7      186.00      184.12      2.94 o 
  -7   9   7        9.68       10.08      0.76 o 
  -6   9   7        0.47        1.22      0.46 o 
  -5   9   7       84.94       87.95      1.76 o 
  -4   9   7      156.06      153.81      2.50 o 
  -3   9   7      191.76      176.73      2.52 o 
  -2   9   7      233.04      228.74      2.81 o 
  -1   9   7       24.18       23.88      1.15 o 
   0   9   7     1564.42     1535.44     20.91 o 
   1   9   7     1022.78     1064.06     35.36 o 
   2   9   7        4.95       13.11      6.27 o 
   3   9   7       54.09       52.07      1.78 o 
   4   9   7       94.73       99.15      2.34 o 
   5   9   7        3.90        3.16      0.62 o 
 -11  10   7       84.82       73.13      2.36 o 
 -10  10   7        0.07        0.14      0.35 o 
  -9  10   7      255.66      253.51      3.80 o 
  -8  10   7       14.46       16.06      0.89 o 
  -7  10   7       91.48       92.46      2.58 o 
  -6  10   7       19.69       22.52      1.02 o 
  -5  10   7      303.34      321.48      4.73 o 
  -4  10   7       24.63       24.71      1.19 o 
  -3  10   7      386.17      400.30      5.41 o 
  -2  10   7       87.09       86.30      1.59 o 
  -1  10   7      163.64      162.80      3.67 o 
   0  10   7       47.76       48.71      2.00 o 
   1  10   7       19.03       17.28      1.81 o 
   2  10   7       41.72       47.00      4.71 o 
   3  10   7        5.50        6.34      1.02 o 
   4  10   7        0.09        0.38      0.62 o 
   5  10   7       49.22       42.10      2.00 o 
 -10  11   7      210.83      198.13      2.95 o 
  -9  11   7       33.65       30.90      0.85 o 
  -8  11   7      443.67      440.03     17.19 o 
  -7  11   7       29.26       25.59      0.95 o 
  -6  11   7       89.03       91.30      1.68 o 
  -5  11   7      106.94      120.26      1.94 o 
  -4  11   7       53.09       51.97      1.43 o 
  -3  11   7      457.29      461.54      9.07 o 
  -2  11   7      117.58      117.30      1.77 o 
  -1  11   7        9.68       10.99      1.23 o 
   0  11   7      238.55      249.80      5.02 o 
   1  11   7      457.26      494.45      6.93 o 
   2  11   7        5.91        4.63      0.98 o 
   3  11   7      488.29      499.75      7.67 o 
   4  11   7      164.47      169.94      2.94 o 
 -10  12   7      315.47      293.81      9.57 o 
  -9  12   7       45.35       36.26      1.09 o 
  -8  12   7        0.26        0.61      0.38 o 
  -7  12   7        1.38        2.02      0.41 o 
  -6  12   7       14.59       14.32      0.80 o 
  -5  12   7        7.25        7.63      0.62 o 
  -4  12   7        6.50        6.14      0.60 o 
  -3  12   7      142.92      133.31      3.09 o 
  -2  12   7       20.17       19.77      0.93 o 
  -1  12   7       51.09       42.38      1.84 o 
   0  12   7       17.69       13.96      1.51 o 
   1  12   7        1.45        1.20      0.79 o 
   2  12   7       29.62       28.95      1.63 o 
   3  12   7       11.17       18.16      1.23 o 
   4  12   7       39.75       31.17      1.93 o 
  -9  13   7      102.96       96.01      5.58 o 
  -8  13   7      143.54      144.18      2.92 o 
  -7  13   7       96.54      103.08      2.51 o 
  -6  13   7        0.73        1.07      0.41 o 
  -5  13   7      117.54      118.36      1.98 o 
  -4  13   7        7.11        7.24      0.59 o 
  -3  13   7       16.37       22.94      1.05 o 
  -2  13   7       35.36       36.54      1.41 o 
  -1  13   7      131.03      127.26      3.27 o 
   0  13   7      385.64      404.88      5.77 o 
   1  13   7      352.81      361.53      7.56 o 
   2  13   7      175.28      185.50      3.94 o 
   3  13   7      223.27      226.52      4.46 o 
  -8  14   7       39.27       30.04      0.69 o 
  -7  14   7       39.34       38.85      0.90 o 
  -6  14   7      119.56      118.34      1.94 o 
  -5  14   7      102.82      102.63      2.26 o 
  -4  14   7       15.33       12.06      0.70 o 
  -3  14   7        7.32        7.15      0.73 o 
  -2  14   7      207.47      178.56      2.35 o 
  -1  14   7      250.34      235.09      9.04 o 
   0  14   7       22.05       25.47      1.60 o 
   1  14   7       33.18       31.47      1.58 o 
   2  14   7       52.96       55.09      2.32 o 
  -7  15   7        5.29        5.11      0.55 o 
  -6  15   7        4.59        4.08      0.43 o 
  -5  15   7       40.19       42.83      1.06 o 
  -4  15   7      254.25      247.30      3.63 o 
  -3  15   7      578.09      569.08      6.46 o 
  -2  15   7       10.97       11.70      0.89 o 
  -1  15   7       33.45       34.22      1.58 o 
   0  15   7      110.44      110.43      4.25 o 
   1  15   7      395.24      370.96      4.09 o 
  -6  16   7        1.33        1.85      0.44 o 
  -5  16   7        6.62        7.04      0.62 o 
  -4  16   7        1.37        1.56      0.39 o 
  -3  16   7       98.93       91.18      2.07 o 
  -2  16   7       25.67       29.72      1.92 o 
  -1  16   7       64.42       70.96      2.78 o 
   0  16   7        8.49       10.76      1.28 o 
 -12   0   8       19.32        6.93      1.89 o 
 -11   0   8      649.33      619.68     34.68 o 
 -10   0   8      557.77      568.55     13.36 o 
  -9   0   8       22.08       29.07      1.59 o 
  -8   0   8        5.59        4.46      1.13 o 
  -7   0   8       90.59       69.54      3.28 o 
  -6   0   8        9.55       10.17      1.15 o 
  -5   0   8       23.61       13.29      0.97 o 
  -4   0   8      338.70      319.33      4.75 o 
  -3   0   8      642.65      668.32      6.25 o 
  -2   0   8     1381.28     1437.76     32.00 o 
  -1   0   8      934.52      980.95     17.20 o 
   0   0   8      403.98      424.99      6.05 o 
   1   0   8      699.09      721.38     11.32 o 
   2   0   8      194.41      233.39      8.00 o 
   3   0   8       87.36       81.25      3.40 o 
   4   0   8      404.12      455.15      9.11 o 
   5   0   8      282.16      296.65      6.53 o 
 -12   1   8      101.86       87.05      1.97 o 
 -11   1   8       36.56       29.54      1.13 o 
 -10   1   8       37.59       34.42      1.20 o 
  -9   1   8       11.85       11.90      0.88 o 
  -8   1   8      109.64      111.70      2.33 o 
  -7   1   8        3.82        2.69      0.62 o 
  -6   1   8        0.09        0.82      0.44 o 
  -5   1   8      323.05      343.40      3.72 o 
  -4   1   8       71.99       83.25      1.43 o 
  -3   1   8       51.66       45.10      1.04 o 
  -2   1   8        0.60        0.73      0.44 o 
  -1   1   8        3.33        4.05      0.60 o 
   0   1   8       14.38       15.56      0.87 o 
   1   1   8      327.16      315.98      4.65 o 
   2   1   8        5.58        6.30      0.75 o 
   3   1   8      205.92      195.02      2.31 o 
   4   1   8        2.32        1.14      0.39 o 
   5   1   8        2.26        2.12      0.35 o 
 -12   2   8      781.91      751.16      9.36 o 
 -11   2   8        0.06        0.42      0.41 o 
 -10   2   8      396.19      405.12      6.81 o 
  -9   2   8      104.38      117.26      2.05 o 
  -8   2   8       72.32       66.77      1.59 o 
  -7   2   8      133.37      171.06      2.46 o 
  -6   2   8      362.35      390.31      3.54 o 
  -5   2   8      228.38      200.15      2.43 o 
  -4   2   8       15.58       23.89      1.02 o 
  -3   2   8       19.92       16.35      0.81 o 
  -2   2   8      867.55      901.07      9.43 o 
  -1   2   8     2147.44     2347.16     19.86 o 
   0   2   8      410.55      450.77      3.69 o 
   1   2   8     1612.97     1728.41     12.85 o 
   2   2   8      352.44      319.42      2.84 o 
   3   2   8        1.68        2.71      0.90 o 
   4   2   8      369.33      351.18      7.95 o 
   5   2   8      147.87      152.04      2.50 o 
 -12   3   8       14.97       12.54      0.79 o 
 -11   3   8       55.72       47.63      1.73 o 
 -10   3   8       23.29       24.35      1.07 o 
  -9   3   8        3.26        2.22      0.44 o 
  -8   3   8       43.99       43.95      1.30 o 
  -7   3   8      134.21      121.07      2.34 o 
  -6   3   8       13.03       15.65      0.87 o 
  -5   3   8      664.01      635.34     11.58 o 
  -4   3   8      120.63      121.28      1.81 o 
  -3   3   8      205.49      203.94      2.32 o 
  -2   3   8       12.65       12.12      0.75 o 
  -1   3   8        7.96        9.44      0.75 o 
   0   3   8      285.21      317.60      2.93 o 
   1   3   8       78.70       83.93      1.55 o 
   2   3   8       45.72       53.42      1.27 o 
   3   3   8        0.23        0.67      0.43 o 
   4   3   8       22.03       20.44      0.80 o 
   5   3   8       10.36        9.75      0.55 o 
 -12   4   8      131.17      141.40      4.08 o 
 -11   4   8        8.89        9.65      0.73 o 
 -10   4   8      168.09      184.04      3.03 o 
  -9   4   8       36.85       45.80      1.03 o 
  -8   4   8      324.58      332.67      5.45 o 
  -7   4   8        2.77        1.26      0.45 o 
  -6   4   8     1027.43     1046.21     17.44 o 
  -5   4   8       46.32       35.49      1.20 o 
  -4   4   8        1.80        2.20      0.49 o 
  -3   4   8       54.35       58.53      1.33 o 
  -2   4   8     2852.01     3237.94     26.44 o 
  -1   4   8      235.01      243.12      2.61 o 
   0   4   8      701.71      784.87      5.51 o 
   1   4   8        8.49       10.42      0.72 o 
   2   4   8      242.91      247.92      2.78 o 
   3   4   8       60.25       56.94      1.29 o 
   4   4   8      467.49      473.46     10.44 o 
   5   4   8       33.45       27.84      0.81 o 
 -12   5   8        6.43        6.98      0.93 o 
 -11   5   8       77.80       84.03      1.53 o 
 -10   5   8        0.90        1.31      0.33 o 
  -9   5   8        4.57        6.24      0.51 o 
  -8   5   8      136.38      146.66      1.81 o 
  -7   5   8       33.29       33.05      1.08 o 
  -6   5   8       70.28       83.76      1.62 o 
  -5   5   8      166.72      169.70      3.20 o 
  -4   5   8        0.70        0.91      0.48 o 
  -3   5   8       65.77       66.67      1.51 o 
  -2   5   8       39.29       42.44      1.54 o 
  -1   5   8      149.58      157.43      2.40 o 
   0   5   8       12.36       12.19      0.90 o 
   1   5   8        4.75        4.36      0.58 o 
   2   5   8      217.33      217.04      2.39 o 
   3   5   8       48.24       44.04      1.50 o 
   4   5   8        1.10        2.36      0.46 o 
   5   5   8       25.82       34.10      0.93 o 
 -11   6   8       11.83       11.12      0.67 o 
 -10   6   8      190.42      191.48      2.24 o 
  -9   6   8      298.96      317.03      4.35 o 
  -8   6   8        7.30        6.38      0.59 o 
  -7   6   8      119.10      129.00      1.93 o 
  -6   6   8      557.43      609.69      6.25 o 
  -5   6   8      397.88      437.98      8.16 o 
  -4   6   8       30.85       33.97      1.19 o 
  -3   6   8      282.42      298.83      3.71 o 
  -2   6   8       43.37       50.14      1.60 o 
  -1   6   8      170.40      174.67      3.01 o 
   0   6   8        1.68        1.56      0.51 o 
   1   6   8       91.99       93.40      1.61 o 
   2   6   8      150.72      145.43      2.44 o 
   3   6   8        0.45        0.88      0.38 o 
   4   6   8       62.33       57.47      1.21 o 
   5   6   8      316.49      287.17      4.69 o 
 -11   7   8        0.20        0.26      0.31 o 
 -10   7   8        3.80        6.65      0.48 o 
  -9   7   8      144.56      128.04      2.87 o 
  -8   7   8       27.54       27.67      0.96 o 
  -7   7   8      141.24      137.10      2.21 o 
  -6   7   8       11.76       13.47      0.92 o 
  -5   7   8        3.31        5.46      0.75 o 
  -4   7   8      220.33      232.53      2.88 o 
  -3   7   8      300.59      310.48      3.25 o 
  -2   7   8      214.84      226.73      3.03 o 
  -1   7   8      246.82      254.47      3.18 o 
   0   7   8      168.88      168.94      5.58 o 
   1   7   8      132.92      130.76      1.97 o 
   2   7   8       12.95       10.99      0.68 o 
   3   7   8        4.26        3.48      0.53 o 
   4   7   8        1.44        1.04      0.40 o 
 -11   8   8        8.46        8.39      0.76 o 
 -10   8   8      177.51      165.86      4.31 o 
  -9   8   8      286.57      272.64      4.30 o 
  -8   8   8       17.13       17.52      0.84 o 
  -7   8   8      212.39      224.34      3.78 o 
  -6   8   8       17.59       17.00      1.06 o 
  -5   8   8       40.66       41.27      1.47 o 
  -4   8   8        0.20        0.77      0.44 o 
  -3   8   8      600.11      662.32      5.40 o 
  -2   8   8      363.02      358.89      5.27 o 
  -1   8   8      184.48      183.27      3.21 o 
   0   8   8       55.14       53.22      1.52 o 
   1   8   8      699.24      710.22     10.44 o 
   2   8   8      135.35      127.02      2.23 o 
   3   8   8        0.01        0.53      0.44 o 
   4   8   8       83.66       74.31      1.96 o 
 -10   9   8       35.84       33.45      1.71 o 
  -9   9   8        0.06        0.29      0.32 o 
  -8   9   8        3.43        3.67      0.50 o 
  -7   9   8        0.11        0.65      0.41 o 
  -6   9   8        0.10        0.12      0.46 o 
  -5   9   8       82.41       88.52      1.95 o 
  -4   9   8       37.31       39.56      1.25 o 
  -3   9   8      134.67      144.53      2.12 o 
  -2   9   8      201.99      193.66      3.81 o 
  -1   9   8       17.85       16.33      1.00 o 
   0   9   8      219.06      216.15      4.48 o 
   1   9   8        0.66        0.41      0.60 o 
   2   9   8       42.73       37.77      3.28 o 
   3   9   8       26.64       27.58      1.43 o 
   4   9   8       43.88       49.44      2.14 o 
 -10  10   8      202.47      184.85      3.03 o 
  -9  10   8        0.53        0.65      0.31 o 
  -8  10   8        0.93        0.38      0.35 o 
  -7  10   8      147.44      147.59      2.19 o 
  -6  10   8      417.58      472.88      4.53 o 
  -5  10   8        4.77        4.76      0.66 o 
  -4  10   8       70.19       76.10      2.01 o 
  -3  10   8        1.21        1.71      0.45 o 
  -2  10   8      673.71      680.80      4.69 o 
  -1  10   8      106.61      108.78      4.38 o 
   0  10   8        5.83        5.58      1.03 o 
   1  10   8      112.10      131.03      6.11 o 
   2  10   8      227.30      230.07      3.83 o 
   3  10   8        7.42        5.32      0.75 o 
  -9  11   8       36.68       29.92      0.84 o 
  -8  11   8        2.26        3.38      0.42 o 
  -7  11   8        0.17        0.74      0.41 o 
  -6  11   8        1.93        2.82      0.54 o 
  -5  11   8       14.50       13.17      0.89 o 
  -4  11   8        8.85        7.26      0.72 o 
  -3  11   8        6.09        6.59      0.56 o 
  -2  11   8        5.67        5.05      0.61 o 
  -1  11   8       29.86       31.91      1.53 o 
   0  11   8      104.58      102.50      2.95 o 
   1  11   8       14.34       12.18      1.21 o 
   2  11   8      189.11      190.76      3.27 o 
   3  11   8        9.91        7.98      1.07 o 
  -9  12   8      102.07      100.75      3.43 o 
  -8  12   8       42.88       40.39      0.89 o 
  -7  12   8      351.06      357.14      6.96 o 
  -6  12   8      180.83      193.41      2.39 o 
  -5  12   8       33.66       32.98      1.11 o 
  -4  12   8       10.74       10.03      0.73 o 
  -3  12   8       56.12       59.28      1.12 o 
  -2  12   8       59.66       54.95      1.48 o 
  -1  12   8       33.43       36.00      1.86 o 
   0  12   8      132.63      143.14      3.11 o 
   1  12   8      441.85      477.11     11.06 o 
   2  12   8        3.46        1.79      0.58 o 
  -8  13   8       58.72       50.31      1.38 o 
  -7  13   8       14.46       17.39      0.65 o 
  -6  13   8        3.16        3.83      0.49 o 
  -5  13   8       16.72       20.73      0.84 o 
  -4  13   8       44.64       44.77      1.12 o 
  -3  13   8       17.50       13.67      0.73 o 
  -2  13   8        0.52        0.41      0.52 o 
  -1  13   8       32.56       34.37      1.58 o 
   0  13   8       30.63       33.00      1.44 o 
   1  13   8        0.26        0.30      0.48 o 
  -7  14   8      257.68      244.07      2.71 o 
  -6  14   8       83.15       73.99      1.61 o 
  -5  14   8       12.74       11.20      0.70 o 
  -4  14   8       17.20       13.99      1.03 o 
  -3  14   8       81.38       84.02      1.70 o 
  -2  14   8      209.24      199.47     10.76 o 
  -1  14   8        5.42        5.41      0.73 o 
   0  14   8       53.22       67.01      2.50 o 
  -5  15   8      236.96      220.84      2.92 o 
  -4  15   8       25.67       21.97      1.05 o 
 -11   1   9      176.16      183.91      7.87 o 
 -10   1   9        3.35        3.53      0.49 o 
  -9   1   9      561.91      587.19      7.38 o 
  -8   1   9       41.04       52.16      1.93 o 
  -7   1   9       60.80       52.46      1.76 o 
  -6   1   9       12.70        7.09      0.62 o 
  -5   1   9      119.03      124.44      1.85 o 
  -4   1   9       63.15       52.52      1.12 o 
  -3   1   9       42.03       44.27      1.20 o 
  -2   1   9       13.11       13.14      0.83 o 
  -1   1   9      487.03      516.98      3.80 o 
   0   1   9      308.83      332.13      3.35 o 
   1   1   9      305.98      313.47      3.69 o 
   2   1   9      177.68      188.33      2.08 o 
   3   1   9      109.04      110.24      1.55 o 
   4   1   9        9.17        5.91      0.46 o 
 -11   2   9       54.39       58.17      2.87 o 
 -10   2   9        0.74        1.59      0.42 o 
  -9   2   9        0.59        0.09      0.55 o 
  -8   2   9        0.00        0.20      0.43 o 
  -7   2   9       49.67       50.09      1.26 o 
  -6   2   9       33.92       41.48      1.13 o 
  -5   2   9        1.28        1.40      0.44 o 
  -4   2   9       29.14       26.21      0.96 o 
  -3   2   9       24.86       23.70      0.94 o 
  -2   2   9       12.77       15.12      0.86 o 
  -1   2   9      104.90      116.53      1.81 o 
   0   2   9       45.76       45.55      1.17 o 
   1   2   9      278.25      274.99      6.69 o 
   2   2   9       16.87       21.69      0.84 o 
   3   2   9       42.27       38.24      0.96 o 
   4   2   9       58.68       57.52      1.43 o 
 -11   3   9       34.25       36.64      2.79 o 
 -10   3   9       19.93       22.91      0.86 o 
  -9   3   9      275.87      270.65      5.23 o 
  -8   3   9      297.55      334.98      3.33 o 
  -7   3   9        7.16        7.53      0.67 o 
  -6   3   9       74.06       89.05      1.96 o 
  -5   3   9      434.16      444.40      5.88 o 
  -4   3   9      214.75      218.82      2.93 o 
  -3   3   9        2.36        3.51      0.60 o 
  -2   3   9        7.69        8.06      0.67 o 
  -1   3   9      268.97      284.82      2.72 o 
   0   3   9      199.17      193.77      2.42 o 
   1   3   9        0.17        0.36      0.41 o 
   2   3   9       72.57       75.14      1.37 o 
   3   3   9      294.52      303.45      5.77 o 
   4   3   9       13.29       11.32      0.69 o 
 -11   4   9       24.73       19.61      1.21 o 
 -10   4   9       90.24       81.47      2.94 o 
  -9   4   9        4.12        3.02      0.46 o 
  -8   4   9        3.94        4.49      0.53 o 
  -7   4   9       99.07      106.18      1.75 o 
  -6   4   9        0.70        1.18      0.47 o 
  -5   4   9       43.42       44.08      1.15 o 
  -4   4   9      101.95      108.61      1.78 o 
  -3   4   9       12.22       12.05      0.74 o 
  -2   4   9       35.65       38.16      1.21 o 
  -1   4   9       45.71       45.20      1.19 o 
   0   4   9       10.10       10.35      0.67 o 
   1   4   9       29.13       31.07      0.98 o 
   2   4   9       25.21       18.80      0.82 o 
   3   4   9        2.87        4.38      0.50 o 
   4   4   9        0.99        4.13      0.93 o 
 -11   5   9      435.77      350.13      4.78 o 
 -10   5   9       16.43       12.85      0.69 o 
  -9   5   9      343.16      362.17      6.83 o 
  -8   5   9      444.56      447.23      6.50 o 
  -7   5   9        0.30        0.77      0.44 o 
  -6   5   9      531.14      567.29      6.89 o 
  -5   5   9      452.80      502.36      7.33 o 
  -4   5   9        1.33        1.94      0.74 o 
  -3   5   9      509.47      553.88      8.34 o 
  -2   5   9      127.23      139.73      2.49 o 
  -1   5   9       11.40       11.53      0.91 o 
   0   5   9      407.90      420.00      8.14 o 
   1   5   9       33.12       32.42      1.04 o 
   2   5   9      359.72      360.34      8.23 o 
   3   5   9       91.83       72.63      1.87 o 
 -10   6   9        0.15        1.04      0.36 o 
  -9   6   9        5.99        4.95      0.49 o 
  -8   6   9        0.14        1.09      0.42 o 
  -7   6   9      323.58      313.81      3.08 o 
  -6   6   9       10.25        8.78      0.76 o 
  -5   6   9      283.25      288.64      3.39 o 
  -4   6   9      465.03      501.70      4.39 o 
  -3   6   9      176.19      184.32      4.88 o 
  -2   6   9       37.64       39.90      1.43 o 
  -1   6   9        1.83        2.99      0.62 o 
   0   6   9      358.28      354.43      7.03 o 
   1   6   9       26.39       24.72      0.98 o 
   2   6   9      147.86      133.01      2.00 o 
   3   6   9        0.04        0.57      0.37 o 
 -10   7   9        9.64        7.68      0.56 o 
  -9   7   9      620.54      615.05     13.35 o 
  -8   7   9       67.06       75.26      1.41 o 
  -7   7   9       64.37       75.99      1.55 o 
  -6   7   9        0.33        1.40      0.48 o 
  -5   7   9      663.34      710.41      8.86 o 
  -4   7   9       38.78       42.42      1.19 o 
  -3   7   9       95.57      100.67      1.65 o 
  -2   7   9      244.63      252.16      3.95 o 
  -1   7   9      130.41      129.69      2.74 o 
   0   7   9      132.90      139.54      2.33 o 
   1   7   9      179.41      172.82      2.14 o 
   2   7   9      159.53      166.78      2.73 o 
 -10   8   9        2.49        2.65      0.42 o 
  -9   8   9       43.78       42.57      1.40 o 
  -8   8   9        0.02        0.48      0.39 o 
  -7   8   9       44.79       45.54      1.30 o 
  -6   8   9        6.01        4.99      0.59 o 
  -5   8   9       28.90       29.94      1.09 o 
  -4   8   9       72.47       74.70      1.82 o 
  -3   8   9      312.74      313.25      4.48 o 
  -2   8   9       46.41       45.89      1.39 o 
  -1   8   9        6.30        4.90      0.62 o 
   0   8   9      101.85      101.45      1.91 o 
   1   8   9        2.47        2.30      0.47 o 
   2   8   9       87.23       66.58      1.58 o 
  -9   9   9       88.44       90.19      3.61 o 
  -8   9   9      107.85      115.33      1.78 o 
  -7   9   9       26.70       30.28      1.06 o 
  -6   9   9        9.89       11.60      0.79 o 
  -5   9   9      452.71      504.63      4.01 o 
  -4   9   9     1049.30     1094.51     11.67 o 
  -3   9   9        1.54        1.94      0.45 o 
  -2   9   9      920.36      963.77     20.25 o 
  -1   9   9      236.24      236.66      8.62 o 
   0   9   9      240.03      257.09     10.15 o 
   1   9   9        4.97        4.74      0.67 o 
  -9  10   9        0.10        1.20      0.33 o 
  -8  10   9        1.67        1.97      0.38 o 
  -7  10   9       27.48       27.67      0.94 o 
  -6  10   9        0.08        0.34      0.40 o 
  -5  10   9        8.72       11.32      0.76 o 
  -4  10   9       53.59       50.53      1.15 o 
  -3  10   9        4.15        5.81      0.65 o 
  -2  10   9        0.48        1.12      0.49 o 
  -1  10   9       60.69       60.61      1.62 o 
   0  10   9        9.82       10.89      0.87 o 
   1  10   9       36.78       35.61      2.25 o 
  -8  11   9      141.70      144.54      3.24 o 
  -7  11   9        2.02        1.82      0.39 o 
  -6  11   9      253.24      277.08      3.32 o 
  -5  11   9        3.98        3.62      0.48 o 
  -4  11   9       42.12       45.11      1.13 o 
  -3  11   9      249.55      240.80      4.13 o 
  -2  11   9      226.14      228.37      5.74 o 
  -1  11   9      477.71      533.08      7.82 o 
   0  11   9       63.93       65.78      5.67 o 
  -7  12   9        0.64        0.12      0.27 o 
  -6  12   9       30.62       34.66      0.88 o 
  -5  12   9        0.02        0.24      0.32 o 
  -4  12   9        3.90        3.81      0.43 o 
  -3  12   9       16.08       14.62      0.89 o 
  -2  12   9       28.43       30.86      1.31 o 
  -1  12   9        4.90        5.13      1.00 o 
  -6  13   9       14.80       14.21      0.72 o 
  -5  13   9        0.60        0.95      0.34 o 
  -4  13   9      149.62      143.75      3.44 o 
 -10   0  10      134.22      131.69     10.70 o 
  -9   0  10        0.63        1.01      0.62 o 
  -8   0  10       12.44        9.97      1.18 o 
  -7   0  10       74.95       78.59      2.75 o 
  -6   0  10       84.13       80.89      2.00 o 
  -5   0  10        3.29        2.08      0.59 o 
  -4   0  10      833.57      856.93      6.10 o 
  -3   0  10      140.96      140.41      2.58 o 
  -2   0  10      377.55      406.06      4.19 o 
  -1   0  10       72.78       76.98      2.38 o 
   0   0  10      136.97      157.03      2.52 o 
   1   0  10       53.52       54.09      2.73 o 
   2   0  10      298.17      310.37      3.84 o 
 -11   1  10        2.42        2.42      0.58 o 
 -10   1  10       46.56       43.00      1.48 o 
  -9   1  10       47.61       46.12      1.73 o 
  -8   1  10       50.22       51.17      1.52 o 
  -7   1  10       67.75       66.02      1.27 o 
  -6   1  10        0.37        0.63      0.37 o 
  -5   1  10       53.61       45.72      1.02 o 
  -4   1  10       15.44       11.87      0.65 o 
  -3   1  10       34.63       37.13      1.03 o 
  -2   1  10       27.80       27.75      0.90 o 
  -1   1  10       92.64       86.78      1.38 o 
   0   1  10       42.02       42.29      1.08 o 
   1   1  10      110.52       92.94      1.76 o 
   2   1  10      125.35      125.97      1.40 o 
 -10   2  10       44.85       39.37      1.67 o 
  -9   2  10        9.88       11.38      0.77 o 
  -8   2  10      451.89      474.46     11.28 o 
  -7   2  10      288.46      282.59      3.25 o 
  -6   2  10        2.22        0.89      0.41 o 
  -5   2  10       24.05       26.76      0.94 o 
  -4   2  10      445.11      462.93      6.85 o 
  -3   2  10      332.77      332.58      4.26 o 
  -2   2  10      152.24      169.07      1.97 o 
  -1   2  10      392.62      401.46      3.72 o 
   0   2  10      122.26      117.62      1.50 o 
   1   2  10       57.42       55.56      1.01 o 
   2   2  10       12.56       13.85      0.63 o 
 -10   3  10        0.32        0.56      0.36 o 
  -9   3  10        0.19        0.59      0.42 o 
  -8   3  10       24.92       20.29      0.88 o 
  -7   3  10       40.25       31.59      0.94 o 
  -6   3  10      243.74      235.52      3.00 o 
  -5   3  10       66.90       68.18      1.27 o 
  -4   3  10      140.73      140.18      1.93 o 
  -3   3  10        1.65        1.65      0.53 o 
  -2   3  10       21.37       26.13      0.94 o 
  -1   3  10        0.17        0.50      0.37 o 
   0   3  10      136.72      148.38      1.61 o 
   1   3  10       26.76       24.01      0.94 o 
   2   3  10       60.58       58.86      1.58 o 
 -10   4  10      153.08      134.71      4.65 o 
  -9   4  10       49.89       41.83      1.54 o 
  -8   4  10      435.43      416.73      4.00 o 
  -7   4  10      415.47      431.49      5.12 o 
  -6   4  10        5.73        4.72      0.48 o 
  -5   4  10      178.98      204.61      2.52 o 
  -4   4  10      586.42      616.83      7.86 o 
  -3   4  10       93.36       95.79      2.15 o 
  -2   4  10        2.17        2.06      0.52 o 
  -1   4  10       27.52       23.19      0.82 o 
   0   4  10      135.29      136.37      1.73 o 
   1   4  10      102.41       85.70      1.32 o 
   2   4  10       47.55       48.93      1.51 o 
 -10   5  10        1.67        0.92      0.36 o 
  -9   5  10        0.06        0.18      0.37 o 
  -8   5  10        8.78        6.70      0.51 o 
  -7   5  10        3.43        3.93      0.47 o 
  -6   5  10        0.61        2.09      0.46 o 
  -5   5  10      186.81      193.62      2.63 o 
  -4   5  10        9.92        8.60      0.68 o 
  -3   5  10       48.29       49.09      1.59 o 
  -2   5  10       56.46       60.91      1.47 o 
  -1   5  10       75.05       77.99      1.69 o 
   0   5  10       88.64       88.54      1.47 o 
   1   5  10       21.14       20.82      0.75 o 
  -9   6  10        1.26        2.80      0.43 o 
  -8   6  10      260.49      269.62      3.52 o 
  -7   6  10      350.41      378.25      6.37 o 
  -6   6  10       96.71       96.68      1.59 o 
  -5   6  10       24.44       25.21      0.85 o 
  -4   6  10       97.53       94.17      1.60 o 
  -3   6  10        7.87        8.59      0.75 o 
  -2   6  10        1.01        1.61      0.47 o 
  -1   6  10       75.71       75.48      1.96 o 
   0   6  10       88.98       92.62      2.39 o 
   1   6  10      215.70      204.13      2.07 o 
  -9   7  10        0.03        0.89      0.37 o 
  -8   7  10        0.04        0.17      0.30 o 
  -7   7  10       45.11       46.66      1.06 o 
  -6   7  10       80.77       78.50      1.44 o 
  -5   7  10       21.65       22.40      0.78 o 
  -4   7  10        5.26        5.58      0.50 o 
  -3   7  10       57.91       61.65      1.41 o 
  -2   7  10      209.20      223.32      4.28 o 
  -1   7  10        0.34        0.16      0.35 o 
   0   7  10       23.70       24.27      0.91 o 
   1   7  10        6.62        6.77      1.00 o 
  -9   8  10       23.52       24.22      0.98 o 
  -8   8  10      210.04      229.21      4.02 o 
  -7   8  10      378.87      399.55      2.95 o 
  -6   8  10        3.17        2.89      0.46 o 
  -5   8  10      715.42      776.02      3.92 o 
  -4   8  10      246.98      238.58      2.90 o 
  -3   8  10       14.20       13.60      0.76 o 
  -2   8  10        4.40        5.73      0.54 o 
  -1   8  10       58.23       55.86      1.25 o 
   0   8  10       28.04       25.04      1.34 o 
  -8   9  10        0.21        0.19      0.29 o 
  -7   9  10       60.47       58.74      1.29 o 
  -6   9  10       20.29       17.81      0.75 o 
  -5   9  10      317.07      343.43      4.31 o 
  -4   9  10        1.27        1.55      0.45 o 
  -3   9  10        5.24        6.17      0.60 o 
  -2   9  10        4.79        5.55      0.53 o 
  -1   9  10        1.28        2.05      0.45 o 
  -7  10  10      252.48      255.40      2.64 o 
  -6  10  10       40.89       37.62      1.02 o 
  -5  10  10        9.95        6.29      0.50 o 
  -4  10  10      106.13      100.98      1.89 o 
  -3  10  10      302.53      288.71      3.75 o 
  -2  10  10       25.42       27.04      0.93 o 
  -6  11  10        3.28        4.28      0.48 o 
  -5  11  10        0.06        0.33      0.37 o 
  -4  11  10        4.24        3.66      0.48 o 
  -9   1  11        6.14        6.51      0.51 o 
  -8   1  11       16.96       12.11      0.71 o 
  -7   1  11       22.84       23.52      0.77 o 
  -6   1  11      477.01      490.18      6.67 o 
  -5   1  11       29.62       26.75      0.75 o 
  -4   1  11      297.12      311.81      2.34 o 
  -3   1  11      240.80      244.74      2.52 o 
  -2   1  11       18.62       17.62      0.65 o 
  -1   1  11        0.10        0.66      0.29 o 
   0   1  11       96.77       87.78      1.49 o 
  -9   2  11       33.66       27.88      1.15 o 
  -8   2  11       15.00       16.32      0.76 o 
  -7   2  11       52.36       47.40      0.99 o 
  -6   2  11        4.11        2.45      0.36 o 
  -5   2  11       48.02       41.92      0.94 o 
  -4   2  11        1.70        2.35      0.43 o 
  -3   2  11       15.68       15.04      0.63 o 
  -2   2  11       10.30        8.19      0.49 o 
  -1   2  11       69.90       62.88      1.15 o 
   0   2  11       37.42       32.07      1.23 o 
  -9   3  11      160.45      151.70      8.60 o 
  -8   3  11        6.93        5.42      0.54 o 
  -7   3  11      171.10      178.35      1.97 o 
  -6   3  11      577.33      618.27      7.04 o 
  -5   3  11       58.91       57.85      1.05 o 
  -4   3  11        0.16        0.81      0.40 o 
  -3   3  11      192.59      197.82      2.84 o 
  -2   3  11      291.62      277.02      2.44 o 
  -1   3  11        0.53        0.55      0.29 o 
   0   3  11       48.64       49.70      1.46 o 
  -9   4  11        3.76        4.03      0.53 o 
  -8   4  11       18.75       20.76      0.79 o 
  -7   4  11      120.07      126.24      1.42 o 
  -6   4  11      153.27      148.25      3.61 o 
  -5   4  11       26.52       26.08      0.70 o 
  -4   4  11       27.45       26.67      0.91 o 
  -3   4  11       30.55       30.22      0.90 o 
  -2   4  11        0.09        0.38      0.32 o 
  -1   4  11       29.01       27.68      1.04 o 
  -8   5  11        0.81        0.84      0.51 o 
  -7   5  11      379.67      400.08      2.69 o 
  -6   5  11      147.44      152.76      1.65 o 
  -5   5  11       22.28       21.25      0.79 o 
  -4   5  11       80.97       82.37      1.38 o 
  -3   5  11       53.61       53.73      1.09 o 
  -2   5  11      104.11       92.31      1.66 o 
  -1   5  11        9.49        8.78      0.56 o 
  -8   6  11       25.81       34.24      1.13 o 
  -7   6  11        0.08        0.48      0.29 o 
  -6   6  11      122.85      103.91      1.30 o 
  -5   6  11       52.28       47.05      2.23 o 
  -4   6  11       72.09       72.13      2.05 o 
  -3   6  11        4.02        3.96      0.40 o 
  -2   6  11        1.48        1.86      0.32 o 
  -7   7  11       42.07       39.98      0.81 o 
  -6   7  11       34.55       33.97      0.82 o 
  -5   7  11        4.85        3.95      0.47 o 
  -4   7  11       28.63       32.72      0.80 o 
  -3   7  11       15.18       13.26      0.63 o 
  -2   7  11       16.81       12.94      0.67 o 
  -6   8  11       78.93       74.59      1.42 o 
  -5   8  11      227.17      213.35      2.93 o 
  -4   8  11       19.73       18.46      0.78 o 
  -3   8  11       35.64       30.24      1.50 o 
  -5   0  12      275.82      286.19      4.68 o 
  -6   1  12        3.20        1.71      0.71 o 
  -5   1  12       16.94       12.15      0.88 o 
  -4   1  12        7.10        6.66      0.54 o 
  -6   2  12       65.30       62.85      2.29 o 
  -5   2  12      492.56      486.30      8.41 o 
                                                 
